# Supplementary material for: Enhancing plasmid typing with MOB-typer: resolving IncP and other incompatibility group misclassifications in Pseudomonas
Source: Microb Genom. 2025 Sep 9;11(9):001491. doi: 10.1099/mgen.0.001491 (PMC12452181; doi:10.1099/mgen.0.001491)
Supplement: Uncited Supplementary Material 1. [file mgen-11-01491-s001.xlsx]

## Sheet: Table_S1
Table S1. Plasmid replicon sequences in the MOB-typer database labelled as “IncP”.
Replicon sequence label in MOB-typer v3.1.9*	Replicon sequence accession number in MOB-typer v3.1.9	Replicon sequence length (bp) in MOB-typer v3.1.9	PlasmidFinder v2.1 typing**	Replicon identification in this study
"IncP"	AB237782	1224	IncP-1	IncP-1beta1
"IncP"	AB453229	765	N.D.	Unknown
"IncP"	AJ344068	555	N.D.	IncP-9
"IncP"	AP003017	1089	N.D.	Unknown
"IncP"	CP001979	1131	N.D.	IncP-1theta
"IncP"	CP002151	1149	IncP-1	IncP-1alpha
"IncP"	CP003072	1386	N.D.	Unknown
"IncP"	CP003381	1131	N.D.	IncP-1theta
"IncP"	CP015601	867	N.D.	Unknown
"IncP"	CP016835	1410	N.D.	IncP-6
"IncP"	CU468128	954	N.D.	Unknown
"IncP"	HM756641	987	N.D.	Unknown
"IncP"	JN106175	1236	N.D.	IncP-1epsilon2
"IncP"	JQ004408	1224	N.D.	IncP-1epsilon1
"IncP"	JX469829	1224	N.D.	IncP-1beta2
"IncP"	KC542382	690	N.D.	Unknown
"IncP"	KU578314	1377	IncP-6	IncP-6
"IncP"	KX377410	879	IncP-1	IncP-1mu
"IncP"	KX912255	564	N.D.	Unknown
"IncP"	KX966395	978	N.D.	Unknown
"IncP"	NC_003411	969	N.D.	Unknown
"IncP"	NC_006830	1227	N.D.	IncP-1beta2
"IncP"	NC_007100	1362	IncP-6	IncP-6
"IncP"	NC_007353	1227	N.D.	IncP-1beta2
"IncP"	NC_010123	1056	N.D.	Unknown
"IncP"	NC_011838	867	N.D.	IncP-7
"IncP"	NC_013973	1068	N.D.	Unknown
"IncP"	NC_014621	1092	N.D.	Unknown
"IncP"	NC_021210	537	N.D.	Unknown
"IncP"	NC_021918	1131	N.D.	IncP-1theta
"IncP"	NC_022344	858	N.D.	Auxiliary RIP gene in IncP-2 and others
"IncP"	U67194	582	IncP-1	IncP-1beta
*A total of 32 replicon sequences labelled as “IncP” are included in the MOB-typer database.
**PlasmidFinder detection was performed using thresholds of >90% identity and >60% coverage. N.D., not detected.
Plasmids in PLSDB v2024_05_31_v2 carrying the replicon sequence(s) highlighted in red in Table S1 are listed in Table S2.

## Sheet: Table_S2
Table S2. “IncP”-labelled plasmids in PLSDB classified with MOB-typer.
Plasmid in PLSDB v2024_05_31_v2	Size (bp)	Acession number	MOB-typer v3.1.9 typing (>80% identity and >80% coverage)	PlasmidFinder v2.1 typing (>90% identity and >60% coverage)	Pseudomonas Inc group classification in this study (≠ IncP-1)	rep_type_accession(s)	IncP (AJ344068): IncP-9*	IncP (CP016835): IncP-6*	IncP (KU578314): IncP-6*	IncP (NC_007100): IncP-6*	IncP (NC_011838): IncP-7*	IncP (NC_022344): IncP-2 and others*	repP-2A (LC653116): IncP-2**
Uncultured bacterium plasmid pB3 complete genome	56167	AJ639924.1	IncP	IncP-1	N/A	000177__AB237782_00014	–	–	–	–	–	–	–
Uncultured bacterium IncP-1beta multiresistance plasmid pB8	57198	AJ863570.1	IncP	IncP-1	N/A	000177__AB237782_00014	–	–	–	–	–	–	–
Uncultured bacterium IncP-1 plasmid pKJK5 complete sequence	54383	AM261282.1	IncP	IncP-1	N/A	000175__JQ004408_00022	–	–	–	–	–	–	–
Uncultured bacterium plasmid pSN1104-59 DNA, complete sequence	50476	AP018709.1	IncP	IncP-1	N/A	000177__AB237782_00014	–	–	–	–	–	–	–
Aeromonas veronii plasmid pWP2-S18-CRE-03_2 DNA, complete genome, strain: WP2-S18-CRE-03	22511	AP021942.1	IncP	IncP-6	IncP-6	000173__NC_007100_00053	–	–	–	+	–	–	–
Enterobacter cloacae plasmid pWP8-W19-CRE-02_3 DNA, complete genome, strain: WP8-W19-CRE-02	46974	AP022277.1	IncP,IncU	IncP-6	IncP-6	000172__KU578314_00001,000210__KF623109_00045	–	–	+	–	–	–	–
Acidovorax sp. JS42 plasmid pAOVO02, complete sequence	63609	CP000541.1	IncP	IncP-1	N/A	000181__NC_007353_00037	–	–	–	–	–	–	–
Uncultured bacterium plasmid PB5, complete sequence	64696	CP002151.1	IncP	IncP-1	N/A	000182__CP002151_00001	–	–	–	–	–	–	–
Uncultured bacterium plasmid PB11, complete sequence	66911	CP002152.1	IncP	IncP-1	N/A	000182__CP002151_00001	–	–	–	–	–	–	–
Uncultured bacterium plasmid PSP21, complete sequence	72683	CP002153.1	IncP	IncP-1	N/A	000182__CP002151_00001	–	–	–	–	–	–	–
Pantoea sp. PSNIH2 plasmid pPSP-75c, complete sequence	378808	CP009869.1	IncHI1A,IncP	IncHI1A(NDM-CIT),IncHI1B(pNDM-CIT)	N/A	JX182975,000164__NC_022344_00310	–	–	–	–	–	+	–
Pantoea sp. PSNIH1 plasmid pPSP-a3e, complete sequence	331227	CP009883.1	IncHI1B,IncP	IncHI1A(NDM-CIT),IncHI1B(pNDM-CIT)	N/A	JX182975,000164__NC_022344_00310	–	–	–	–	–	+	–
Klebsiella oxytoca strain CAV1374 plasmid pKPC_CAV1374, complete sequence	332956	CP011635.1	IncHI1A,IncP	IncHI1A(NDM-CIT),IncHI1B(pNDM-CIT)	N/A	JX182975,000164__NC_022344_00310	–	–	–	–	–	+	–
Enterobacteriaceae bacterium ENNIH1 plasmid pENT-1f0b, complete sequence	302640	CP026196.1	IncHI1A,IncP	IncHI1A(NDM-CIT),IncHI1B(pNDM-CIT)	N/A	JX182975,000164__NC_022344_00310	–	–	–	–	–	+	–
Enterobacter cloacae strain EN3600 plasmid unnamed6, complete sequence	63601	CP035638.1	IncP	IncP-1	N/A	000161__KX377410_00057	–	–	–	–	–	–	–
Escherichia coli strain NCYU-29-69 plasmid pNCYU-29-69-3_MCR3, complete sequence	50625	CP042602.1	IncP	IncP-1	N/A	000161__KX377410_00057	–	–	–	–	–	–	–
Klebsiella pneumoniae strain 2018S07-013 plasmid p2018S07-013-3_MCR3, complete sequence	50621	CP044383.1	IncP	IncP-1	N/A	000161__KX377410_00057	–	–	–	–	–	–	–
Salmonella enterica subsp. enterica serovar Heidelberg strain CVM N58631 plasmid p58631, complete sequence	338024	CP049307.1	IncHI2A,IncP,rep_cluster_1088	IncHI2,IncHI2A	N/A	BX664015,000164__NC_022344_00310,000340__KU353730	–	–	–	–	–	+	–
Salmonella enterica subsp. enterica serovar Heidelberg strain CVM N53023 plasmid pN53023, complete sequence	339705	CP049311.1	IncHI2A,IncP,rep_cluster_1088	IncHI2,IncHI2A	N/A	BX664015,000164__NC_022344_00310,000340__KU353730	–	–	–	–	–	+	–
Klebsiella oxytoca strain RHBSTW-00452 plasmid pRHBSTW-00452_2, complete sequence	307755	CP056496.1	IncHI1B,IncP	IncHI1A(NDM-CIT),IncHI1B(pNDM-CIT)	N/A	JX182975,000164__NC_022344_00310	–	–	–	–	–	+	–
Citrobacter freundii strain MGH279 plasmid unnamed1, complete sequence	322189	CP060651.1	IncHI1B,IncP	IncHI1A(NDM-CIT),IncHI1B(pNDM-CIT)	N/A	JX182975,000164__NC_022344_00310	–	–	–	–	–	+	–
Citrobacter freundii strain MGH281C plasmid unnamed1, complete sequence	408045	CP060660.1	IncHI1B,IncP,rep_cluster_2272	IncFII(pAR0022),IncFII(Yp),IncHI1A(NDM-CIT),IncHI1B(pNDM-CIT)	N/A	JX182975,000164__NC_022344_00310,CP042519_00001	–	–	–	–	–	+	–
Citrobacter freundii strain MGH281 plasmid unnamed1, complete sequence	322189	CP060663.1	IncHI1B,IncP	IncHI1A(NDM-CIT),IncHI1B(pNDM-CIT)	N/A	JX182975,000164__NC_022344_00310	–	–	–	–	–	+	–
Salmonella enterica subsp. enterica serovar Westhampton strain CFSAN103867 plasmid pUWI-H17.1, complete sequence	308749	CP065860.1	IncHI2A,IncP,rep_cluster_1088	IncHI2,IncHI2A	N/A	BX664015,000164__NC_022344_00310,000340__KU353730	–	–	–	–	–	+	–
Citrobacter freundii strain Cfr-12 plasmid pCfr12-1, complete sequence	381883	CP066116.1	IncHI2A,IncP,rep_cluster_1088	IncHI2,IncHI2A	N/A	BX664015,000164__NC_022344_00310,000340__KU353730	–	–	–	–	–	+	–
Pseudomonas shirazica strain ZM17 plasmid plas1, complete sequence	109704	CP075568.1	IncP,rep_cluster_398	N.D.	IncP-9	000167__AJ344068_00003,001720__CP003962	+	–	–	–	–	–	–
Pseudomonas aeruginosa strain PaLo502 plasmid pPH2PALO502, complete sequence	49637	CP075790.1	IncP	N.D.	IncP-7	000163__NC_011838_00078	–	–	–	–	+	–	–
Vibrio splendidus strain ME9-GFP plasmid unnamed, complete sequence	47316	CP076065.1	IncP	IncP-1	N/A	000177__AB237782_00014	–	–	–	–	–	–	–
Vibrio anguillarum strain NB10-GFP plasmid unnamed2, complete sequence	68372	CP076070.1	IncP	IncP-1	N/A	000177__AB237782_00014	–	–	–	–	–	–	–
Pseudomonas aeruginosa strain UNC_PaerCF16 plasmid unnamed A, complete sequence	71308	CP080283.1	IncP,rep_cluster_398	N.D.	IncP-9	000167__AJ344068_00003,001720__CP003962	+	–	–	–	–	–	–
Salmonella enterica subsp. enterica serovar Typhimurium strain FSIS11704063 plasmid pF18S031-1, complete sequence	326166	CP082423.2	IncHI1A,IncP	IncHI1A(NDM-CIT),IncHI1B(pNDM-CIT)	N/A	JX182975,000164__NC_022344_00310	–	–	–	–	–	+	–
Salmonella enterica subsp. enterica serovar Heidelberg strain CVM N17S1352 plasmid pN17S1352-1, complete sequence	315781	CP082630.1	IncHI2A,IncP,rep_cluster_1088	IncHI2,IncHI2A	N/A	BX664015,000164__NC_022344_00310,000340__KU353730	–	–	–	–	–	+	–
Salmonella enterica subsp. enterica serovar Albany strain CVM N18S1350 plasmid pN18S1350, complete sequence	353746	CP082667.1	IncHI2A,IncP,rep_cluster_1088	IncHI2,IncHI2A	N/A	BX664015,000164__NC_022344_00310,000340__KU353730	–	–	–	–	–	+	–
Citrobacter freundii strain 52323CZ plasmid p52323CZ_VIM, complete sequence	318136	CP085739.1	IncHI1B,IncP	IncHI1A(NDM-CIT),IncHI1B(pNDM-CIT)	N/A	JX182975,000164__NC_022344_00310	–	–	–	–	–	+	–
Klebsiella aerogenes strain RX7.1 plasmid pRX7.1, complete sequence	53106	CP119077.1	IncP	IncP-1	N/A	000161__KX377410_00057	–	–	–	–	–	–	–
Pseudomonas aeruginosa strain 2022CK-00339 plasmid unnamed3, complete sequence	26759	CP124677.1	IncP	N.D.	IncP-6	000169__CP016835_00012	–	+	–	–	–	–	–
Klebsiella michiganensis strain 2022CK-00495 plasmid unnamed1, complete sequence	373001	CP124767.1	IncHI1B,IncP	IncHI1A(NDM-CIT),IncHI1B(pNDM-CIT)	N/A	JX182975,000164__NC_022344_00310	–	–	–	–	–	+	–
Pseudomonas hunanensis strain Teo1 plasmid p2_Teo1, complete sequence	64977	CP131129.1	IncP	N.D.	IncP-9	000167__AJ344068_00003	+	–	–	–	–	–	–
Pseudomonas aeruginosa strain 2021CK-01020 plasmid unnamed1, complete sequence	547085	CP136985.1	IncP,rep_cluster_1115	N.D.	IncP-2	000164__NC_022344_00310,000375__CP015879_00037	–	–	–	–	–	+	+
Enterobacter hormaechei strain 2023CB-00605 plasmid unnamed2, complete sequence	337170	CP143333.1	IncHI2A,IncP,rep_cluster_1088	IncHI2,IncHI2A	N/A	BX664015,000164__NC_022344_00310,000340__KU353730	–	–	–	–	–	+	–
Enterobacter hormaechei strain 2023CB-00606 plasmid unnamed3, complete sequence	341877	CP143335.1	IncHI2A,IncP,rep_cluster_1088	IncHI2,IncHI2A	N/A	BX664015,000164__NC_022344_00310,000340__KU353730	–	–	–	–	–	+	–
Escherichia coli strain J53/RP4 plasmid pRP4, complete sequence	60095	CP152305.1	IncP	IncP-1	N/A	000182__CP002151_00001	–	–	–	–	–	–	–
Pseudomonas aeruginosa strain PAO1/RP1 plasmid pRP1, complete sequence	60095	CP152306.1	IncP	IncP-1	N/A	000182__CP002151_00001	–	–	–	–	–	–	–
Uncultured bacterium plasmid pRSB105, complete sequence	57137	DQ839391.1	IncP,rep_cluster_573	IncP-6	IncP-6	000172__KU578314_00001,001974__KR014105_00003	–	–	+	–	–	–	–
Uncultured bacterium plasmid pAKD1, complete sequence	58246	JN106164.1	IncP	IncP-1	N/A	000177__AB237782_00014	–	–	–	–	–	–	–
Uncultured bacterium plasmid pAKD14, complete sequence	48624	JN106165.1	IncP	IncP-1	N/A	000177__AB237782_00014	–	–	–	–	–	–	–
Uncultured bacterium plasmid pAKD15, complete sequence	66550	JN106166.1	IncP	IncP-1	N/A	000177__AB237782_00014	–	–	–	–	–	–	–
Uncultured bacterium plasmid pAKD16, complete sequence	74971	JN106167.1	IncP	IncP-1	N/A	000174__JN106175_00001	–	–	–	–	–	–	–
Uncultured bacterium plasmid pAKD17, complete sequence	51755	JN106168.1	IncP	IncP-1	N/A	000177__AB237782_00014	–	–	–	–	–	–	–
Uncultured bacterium plasmid pAKD18, complete sequence	67298	JN106169.1	IncP	IncP-1	N/A	000177__AB237782_00014	–	–	–	–	–	–	–
Uncultured bacterium plasmid pAKD25, complete sequence	75067	JN106170.1	IncP	IncP-1	N/A	000174__JN106175_00001	–	–	–	–	–	–	–
Uncultured bacterium plasmid pAKD26, complete sequence	82401	JN106171.1	IncP	IncP-1	N/A	000180__NC_006830_00001	–	–	–	–	–	–	–
Uncultured bacterium plasmid pAKD29, complete sequence	55020	JN106172.1	IncP	IncP-1	N/A	000177__AB237782_00014	–	–	–	–	–	–	–
Uncultured bacterium plasmid pAKD31, complete sequence	54140	JN106173.1	IncP	IncP-1	N/A	000177__AB237782_00014	–	–	–	–	–	–	–
Uncultured bacterium plasmid pAKD33, complete sequence	57974	JN106174.1	IncP	IncP-1	N/A	000177__AB237782_00014	–	–	–	–	–	–	–
Uncultured bacterium plasmid pAKD34, complete sequence	86438	JN106175.1	IncP	IncP-1	N/A	000174__JN106175_00001	–	–	–	–	–	–	–
Uncultured bacterium plasmid pHH128, complete sequence	56366	JQ004406.1	IncP	IncP-1	N/A	000175__JQ004408_00022	–	–	–	–	–	–	–
Uncultured bacterium plasmid pHH3408, complete sequence	51230	JQ004407.1	IncP	IncP-1	N/A	000175__JQ004408_00022	–	–	–	–	–	–	–
Uncultured bacterium plasmid pHH3414, complete sequence	55424	JQ004408.1	IncP	IncP-1	N/A	000175__JQ004408_00022	–	–	–	–	–	–	–
Uncultured bacterium plasmid pKS77, complete sequence	53419	JQ004409.1	IncP	IncP-1	N/A	000175__JQ004408_00022	–	–	–	–	–	–	–
Uncultured bacterium plasmid pB12, complete sequence	64393	JX469826.1	IncP	IncP-1	N/A	000180__NC_006830_00001	–	–	–	–	–	–	–
Uncultured bacterium plasmid pEMT3, complete sequence	63472	JX469827.1	IncP	IncP-1	N/A	000174__JN106175_00001	–	–	–	–	–	–	–
Uncultured bacterium plasmid pRSB223, complete sequence	62099	JX469828.1	IncP	IncP-1	N/A	000180__NC_006830_00001	–	–	–	–	–	–	–
Uncultured bacterium plasmid pB1, complete sequence	58290	JX469829.1	IncP	IncP-1	N/A	000178__JX469829_00001	–	–	–	–	–	–	–
Uncultured bacterium plasmid pG527, complete sequence	80762	JX469830.1	IncP	IncP-1	N/A	000182__CP002151_00001	–	–	–	–	–	–	–
Uncultured bacterium plasmid pKSP212, complete sequence	54342	JX469831.1	IncP	IncP-1	N/A	000177__AB237782_00014	–	–	–	–	–	–	–
Uncultured bacterium plasmid pWEC911, complete sequence	74056	JX469833.1	IncP	IncP-1	N/A	000182__CP002151_00001	–	–	–	–	–	–	–
Uncultured bacterium plasmid pDS3, complete sequence	40806	JX469834.1	IncP	IncP-1	N/A	000177__AB237782_00014	–	–	–	–	–	–	–
Uncultured bacterium plasmid pRWC72a, complete sequence	61919	JX486125.1	IncP	IncP-1	N/A	000177__AB237782_00014	–	–	–	–	–	–	–
Uncultured bacterium plasmid pMBUI8, complete sequence	53313	KC170279.1	IncP	IncP-1	N/A	000177__AB237782_00014	–	–	–	–	–	–	–
Uncultured bacterium plasmid pMLUA1, complete sequence	58845	KC964605.1	IncP	IncP-1	N/A	000175__JQ004408_00022	–	–	–	–	–	–	–
Uncultured bacterium plasmid pMLUA3, complete sequence	57859	KC964606.1	IncP	IncP-1	N/A	000175__JQ004408_00022	–	–	–	–	–	–	–
Uncultured bacterium plasmid pMLUA4, complete sequence	55475	KC964607.1	IncP	IncP-1	N/A	000175__JQ004408_00022	–	–	–	–	–	–	–
Escherichia coli strain 10-Beta plasmid pJM50, complete sequence	16230	KT950740.1	IncP,rep_cluster_2350	ColRNAI,IncP-1	N/A	000182__CP002151_00001,CP041342_00001	–	–	–	–	–	–	–
Escherichia coli strain 10-Beta plasmid pJM105, complete sequence	16863	KT950741.1	IncP,rep_cluster_2350	ColRNAI,IncP-1	N/A	000182__CP002151_00001,CP041342_00001	–	–	–	–	–	–	–
Uncultured bacterium plasmid pDTC28, complete sequence	61503	KU238092.1	IncP	IncP-1	N/A	000177__AB237782_00014	–	–	–	–	–	–	–
Klebsiella quasipneumoniae subsp. similipneumoniae mS2H7 plasmid pmS2H7-GES24 DNA, complete sequence	59060	LC621169.1	IncP,IncQ2,rep_cluster_573,rep_cluster_995	Col(pWES),IncP-6,IncQ2	IncP-6	000173__NC_007100_00053,000202__NC_003124_00010,001974__KR014105_00003,002480__NC_019220_00009	–	–	–	+	–	–	–
Uncultured bacterium plasmid pMH0621-02Tc DNA, complete sequence	64795	LC623884.1	IncP	IncP-1	N/A	000177__AB237782_00014	–	–	–	–	–	–	–
Uncultured bacterium plasmid pMHAD031 DNA, complete sequence	42885	LC623889.1	IncP	N.D.	N/A	000184__CP003381_00006	–	–	–	–	–	–	–
Uncultured bacterium plasmid pMNBL056 DNA, complete sequence	52432	LC623890.1	IncP	IncP-1	N/A	000175__JQ004408_00022	–	–	–	–	–	–	–
Uncultured bacterium plasmid pMNCI060 DNA, complete sequence	56363	LC623896.1	IncP	IncP-1	N/A	000177__AB237782_00014	–	–	–	–	–	–	–
Uncultured bacterium plasmid pMNCI062 DNA, complete sequence	38628	LC623897.1	IncP	IncP-1	N/A	000177__AB237782_00014	–	–	–	–	–	–	–
Uncultured bacterium plasmid pMNCI063 DNA, complete sequence	52178	LC623898.1	IncP	IncP-1	N/A	000177__AB237782_00014	–	–	–	–	–	–	–
Uncultured bacterium plasmid pMNCN061 DNA, complete sequence	64346	LC623900.1	IncP	IncP-1	N/A	000182__CP002151_00001	–	–	–	–	–	–	–
Uncultured bacterium plasmid pMNCN064 DNA, complete sequence	68925	LC623901.1	IncP	IncP-1	N/A	000182__CP002151_00001	–	–	–	–	–	–	–
Uncultured bacterium plasmid pSM0227-07 DNA, complete sequence	51612	LC623903.1	IncP	IncP-1	N/A	000177__AB237782_00014	–	–	–	–	–	–	–
Uncultured bacterium plasmid pYKAM033 DNA, complete sequence	42722	LC623910.1	IncP	IncP-1	N/A	000180__NC_006830_00001	–	–	–	–	–	–	–
Uncultured bacterium plasmid pYKAZ004 DNA, complete sequence	58771	LC623913.1	IncP	IncP-1	N/A	000177__AB237782_00014	–	–	–	–	–	–	–
Uncultured bacterium plasmid pYKBF005 DNA, complete sequence	60124	LC623914.1	IncP	IncP-1	N/A	000177__AB237782_00014	–	–	–	–	–	–	–
Uncultured bacterium plasmid pYKBG006 DNA, complete sequence	51488	LC623915.1	IncP	IncP-1	N/A	000181__NC_007353_00037	–	–	–	–	–	–	–
Uncultured bacterium plasmid pYKBO007 DNA, complete sequence	42530	LC623922.1	IncP	IncP-1	N/A	000175__JQ004408_00022	–	–	–	–	–	–	–
Uncultured bacterium plasmid pYKBP039 DNA, complete sequence	55596	LC623924.1	IncP	IncP-1	N/A	000180__NC_006830_00001	–	–	–	–	–	–	–
Uncultured bacterium plasmid pYKBU009 DNA, complete sequence	53186	LC623927.1	IncP	IncP-1	N/A	000177__AB237782_00014	–	–	–	–	–	–	–
Uncultured bacterium plasmid pYKCT011-1 DNA, complete sequence	57620	LC623931.1	IncP	IncP-1	N/A	000177__AB237782_00014	–	–	–	–	–	–	–
Uncultured bacterium plasmid pSN0726-36 DNA, complete sequence	76174	LC663736.1	IncP,rep_cluster_398	N.D.	IncP-9	000167__AJ344068_00003,001720__CP003962	+	–	–	–	–	–	–
Uncultured bacterium plasmid pYK0414-06 DNA, complete sequence	72614	LC663737.1	IncP,rep_cluster_398	N.D.	IncP-9	000167__AJ344068_00003,001720__CP003962	+	–	–	–	–	–	–
Uncultured bacterium plasmid pYKBQ040 DNA, complete sequence	72614	LC663738.1	IncP,rep_cluster_398	N.D.	IncP-9	000167__AJ344068_00003,001720__CP003962	+	–	–	–	–	–	–
Uncultured bacterium plasmid pYKBT042 DNA, complete sequence	72614	LC663739.1	IncP,rep_cluster_398	N.D.	IncP-9	000167__AJ344068_00003,001720__CP003962	+	–	–	–	–	–	–
Uncultured bacterium plasmid pYKBU043 DNA, complete sequence	72614	LC663740.1	IncP,rep_cluster_398	N.D.	IncP-9	000167__AJ344068_00003,001720__CP003962	+	–	–	–	–	–	–
Pseudomonas aeruginosa PAO1808 plasmid Rsu2 DNA, complete sequence	67303	LC685593.1	IncP,rep_cluster_398	N.D.	IncP-9	000167__AJ344068_00003,001720__CP003962	+	–	–	–	–	–	–
Enterobacter roggenkampii 6BC1 plasmid p6BC1_GES-24 DNA, complete sequence	29223	LC735980.1	IncP	IncP-6	IncP-6	000173__NC_007100_00053	–	–	–	+	–	–	–
Uncultured bacterium plasmid pLBC54 DNA, complete sequence	57553	LC746222.1	IncP	IncP-1	N/A	000174__JN106175_00001	–	–	–	–	–	–	–
Uncultured bacterium plasmid pLBC56 DNA, complete sequence	51522	LC746223.1	IncP	IncP-1	N/A	000175__JQ004408_00022	–	–	–	–	–	–	–
Uncultured bacterium plasmid pLBC62 DNA, complete sequence	77135	LC746224.1	IncP	IncP-1	N/A	000175__JQ004408_00022	–	–	–	–	–	–	–
Uncultured bacterium plasmid pLBC70 DNA, complete sequence	71660	LC746225.1	IncP	IncP-1	N/A	000175__JQ004408_00022	–	–	–	–	–	–	–
Uncultured bacterium plasmid pLBC75 DNA, complete sequence	63385	LC746226.1	IncP	IncP-1	N/A	000175__JQ004408_00022	–	–	–	–	–	–	–
Uncultured bacterium plasmid pLBC82 DNA, complete sequence	57862	LC746227.1	IncP	IncP-1	N/A	000175__JQ004408_00022	–	–	–	–	–	–	–
Xanthomonas hortorum pv. taraxaci strain NCPPB 940 genome assembly, plasmid: NCPPB940_p30	29567	LR828265.1	IncP	N.D.	IncP-6	000169__CP016835_00012	–	+	–	–	–	–	–
Xanthomonas sp. LMG 31884 genome assembly, plasmid: LMG31884_p46	46175	LR990733.1	IncP	N.D.	N/A	000182__CP002151_00001	–	–	–	–	–	–	–
Xanthomonas sp. LMG 31884 genome assembly, plasmid: LMG31884_p23	22987	LR990734.1	IncP	N.D.	IncP-6	000169__CP016835_00012	–	+	–	–	–	–	–
Xanthomonas sp. LMG 31887 strain GBBC 2202 genome assembly, plasmid: LMG31887_p46	46178	LR990738.1	IncP	N.D.	N/A	000182__CP002151_00001	–	–	–	–	–	–	–
Xanthomonas sp. LMG 31886 strain GBBC 2199 genome assembly, plasmid: LMG31886_p46	46179	LR990740.1	IncP	N.D.	N/A	000182__CP002151_00001	–	–	–	–	–	–	–
Xanthomonas sp. LMG 31885 genome assembly, plasmid: LMG31885_p46	46176	LR990743.1	IncP	N.D.	N/A	000182__CP002151_00001	–	–	–	–	–	–	–
Uncultured bacterium plasmid pEG1-1, complete sequence	73230	MG879028.1	IncP	IncP-1	N/A	000177__AB237782_00014	–	–	–	–	–	–	–
Bacterium voucher WWTP_Biosolids plasmid pALTS27, complete sequence	58844	MN366356.1	IncP	IncP-1	N/A	000175__JQ004408_00022	–	–	–	–	–	–	–
Bacterium voucher WWTP_Biosolids plasmid pALTS29, complete sequence	54399	MN366358.1	IncP	IncP-1	N/A	000177__AB237782_00014	–	–	–	–	–	–	–
Bacterium voucher WWTP_Biosolids plasmid pALTS31, complete sequence	59592	MN366359.1	IncP	IncP-1	N/A	000177__AB237782_00014	–	–	–	–	–	–	–
Bacterium voucher WWTP_Biosolids plasmid pALTS32, complete sequence	57949	MN366360.1	IncP	IncP-1	N/A	000175__JQ004408_00022	–	–	–	–	–	–	–
Bacterium voucher WWTP_Biosolids plasmid pALTS33, complete sequence	70131	MN366361.1	IncP	IncP-1	N/A	000181__NC_007353_00037	–	–	–	–	–	–	–
Enterobacter cloacae subsp. cloacae strain ODC_Eclo3 plasmid pUR-EC3.2, complete sequence	408436	MZ382871.1	IncHI2A,IncP,rep_cluster_1088	IncHI2,IncHI2A	N/A	BX664015,000164__NC_022344_00310,000340__KU353730	–	–	–	–	–	+	–
Klebsiella aerogenes plasmid R751, complete sequence	53423	NC_001735.4	IncP	IncP-1	N/A	000177__AB237782_00014	–	–	–	–	–	–	–
Neisseria gonorrhoeae plasmid pJD4, complete sequence	7426	NC_002098.1	IncP	N.D.	N/A	000157__HM756641_00003	–	–	–	–	–	–	–
Mesorhizobium japonicum MAFF 303099 plasmid pMLb, complete sequence	208315	NC_002682.1	IncP	N.D.	N/A	000187__AP003017_00244	–	–	–	–	–	–	–
Pseudomonas putida plasmid pWW0, complete sequence	116580	NC_003350.1	IncP	N.D.	IncP-9	000167__AJ344068_00003	+	–	–	–	–	–	–
Mannheimia varigena plasmid pMVSCS1, complete sequence	5621	NC_003411.1	IncP	N.D.	N/A	000159__NC_003411_00007	–	–	–	–	–	–	–
Pseudomonas resinovorans plasmid pCAR1, complete sequence	199035	NC_004444.1	IncP	N.D.	IncP-7	000163__NC_011838_00078	–	–	–	–	+	–	–
Pasteurella multocida plasmid pJR2, complete sequence	5252	NC_004772.1	IncP	N.D.	N/A	000159__NC_003411_00007	–	–	–	–	–	–	–
Pseudomonas sp. ADP plasmid pADP-1, complete sequence	108845	NC_004956.1	IncP	IncP-1	N/A	000176__U67194	–	–	–	–	–	–	–
Delftia acidovorans plasmid pUO1, complete sequence	67066	NC_005088.1	IncP	IncP-1	N/A	000177__AB237782_00014	–	–	–	–	–	–	–
Pseudomonas putida ND6 plasmid pND6-1, complete sequence	101858	NC_005244.2	IncP	N.D.	IncP-7	000163__NC_011838_00078	–	–	–	–	+	–	–
Erwinia amylovora plasmid pEU30, complete sequence	30314	NC_005247.1	IncP	N.D.	N/A	000188__NC_013973_00002	–	–	–	–	–	–	–
Achromobacter xylosoxidans A8 plasmid pA81, complete sequence	98192	NC_006830.1	IncP	IncP-1	N/A	000180__NC_006830_00001	–	–	–	–	–	–	–
Pseudomonas aeruginosa plasmid Rms149, complete sequence	57121	NC_007100.1	IncP	IncP-6	IncP-6	000173__NC_007100_00053	–	–	–	+	–	–	–
Sphingomonas sp. A1 plasmid pA1, complete sequence	46557	NC_007353.2	IncP	IncP-1	N/A	000181__NC_007353_00037	–	–	–	–	–	–	–
Pseudomonas putida plasmid pWW53, complete sequence	107929	NC_008275.1	IncP	N.D.	IncP-7	000163__NC_011838_00078	–	–	–	–	+	–	–
Pseudomonas aeruginosa plasmid pBS228, complete sequence	89147	NC_008357.1	IncP	IncP-1	N/A	000182__CP002151_00001	–	–	–	–	–	–	–
Burkholderia ambifaria AMMD plasmid unnamed1, complete sequence	43581	NC_008385.1	IncP	IncP-1	N/A	000177__AB237782_00014	–	–	–	–	–	–	–
Bordetella pertussis plasmid pBP136, complete sequence	41268	NC_008459.1	IncP	IncP-1	N/A	000177__AB237782_00014	–	–	–	–	–	–	–
Polaromonas naphthalenivorans CJ2 plasmid pPNAP01, complete sequence	353291	NC_008757.1	IncP	N.D.	N/A	000164__NC_022344_00310	–	–	–	–	–	+	–
Pseudomonas aeruginosa plasmid pMATVIM-7, complete sequence	24179	NC_009739.1	IncP	N.D.	IncP-6	000169__CP016835_00012	–	+	–	–	–	–	–
Gluconacetobacter diazotrophicus PA1 5 plasmid pGDIPal5II, complete sequence	16610	NC_010123.1	IncP	N.D.	N/A	000189__NC_010123_00010	–	–	–	–	–	–	–
Erwinia tasmaniensis Et1/99 plasmid pET46, complete sequence	46159	NC_010693.1	IncP	IncFII(Yp)	N/A	000188__NC_013973_00002	–	–	–	–	–	–	–
Erwinia tasmaniensis Et1/99 plasmid pET09, complete sequence	9299	NC_010695.1	IncP	N.D.	N/A	000160__CU468128_00001	–	–	–	–	–	–	–
Neisseria gonorrhoeae plasmid pSJ5.2, complete sequence	5161	NC_010881.1	IncP	N.D.	N/A	000157__HM756641_00003	–	–	–	–	–	–	–
Comamonas testosteroni CNB-1 plasmid pCNB, complete sequence	91181	NC_010935.1	IncP	IncP-1	N/A	000180__NC_006830_00001	–	–	–	–	–	–	–
Pseudomonas putida plasmid pCAR1.2, complete sequence	200231	NC_011838.1	IncP	N.D.	IncP-7	000163__NC_011838_00078	–	–	–	–	+	–	–
Photobacterium damselae subsp. piscicida plasmid pP9014, complete sequence	55851	NC_012919.1	IncP	N.D.	N/A	000165__AB453229	–	–	–	–	–	–	–
Erwinia amylovora ATCC 49946 plasmid 2, complete sequence	71487	NC_013973.1	IncP	IncFII(Yp)	N/A	000188__NC_013973_00002	–	–	–	–	–	–	–
Pseudomonas putida plasmid pDK1, complete sequence	128921	NC_014124.1	IncP	N.D.	IncP-7	000163__NC_011838_00078	–	–	–	–	+	–	–
Ketogulonicigenium vulgare Y25 plasmid pYP1, complete sequence	268675	NC_014621.1	IncP	N.D.	N/A	000186__NC_014621_00248	–	–	–	–	–	–	–
Achromobacter xylosoxidans A8 plasmid pA81, complete sequence	98156	NC_014641.1	IncP	IncP-1	N/A	000180__NC_006830_00001	–	–	–	–	–	–	–
Alicycliphilus denitrificans BC plasmid pALIDE02, complete sequence	78982	NC_014911.1	IncP	IncP-1	N/A	000177__AB237782_00014	–	–	–	–	–	–	–
Comamonas testosteroni plasmid pTB30, complete sequence	79291	NC_016968.1	IncP	IncP-1	N/A	000180__NC_006830_00001	–	–	–	–	–	–	–
Comamonas testosteroni plasmid pI2, complete sequence	84204	NC_016978.1	IncP	IncP-1	N/A	000177__AB237782_00014	–	–	–	–	–	–	–
Ketogulonicigenium vulgare WSH-001 plasmid 1, complete sequence	267986	NC_017386.1	IncP	N.D.	N/A	000186__NC_014621_00248	–	–	–	–	–	–	–
Marinobacter adhaerens HP15 plasmid pHP-42, complete sequence	42349	NC_017508.1	IncP	N.D.	N/A	000183__CP001979_00003	–	–	–	–	–	–	–
Methylophaga frappieri plasmid unnamed, complete sequence	47825	NC_017858.1	IncP	N.D.	N/A	000184__CP003381_00006	–	–	–	–	–	–	–
Mycobacteroides abscessus subsp. bolletii F1725 plasmid BRA100, complete sequence	56265	NC_017908.2	IncP	IncP-1	N/A	000177__AB237782_00014	–	–	–	–	–	–	–
Bordetella parapertussis Bpp5 plasmid BPP5P1, complete sequence	12195	NC_018830.1	IncP	N.D.	IncP-6	000169__CP016835_00012	–	+	–	–	–	–	–
Neisseria gonorrhoeae plasmid pEM1, complete sequence	4865	NC_019211.1	IncP	N.D.	N/A	000157__HM756641_00003	–	–	–	–	–	–	–
Delftia acidovorans plasmid pLME1, complete sequence	77429	NC_019263.1	IncP	IncP-1	N/A	000180__NC_006830_00001	–	–	–	–	–	–	–
Delftia acidovorans plasmid pNB8c, complete sequence	60421	NC_019264.1	IncP	IncP-1	N/A	000180__NC_006830_00001	–	–	–	–	–	–	–
Serratia marcescens plasmid pRIO-5, complete sequence	12957	NC_019267.1	IncP	IncP-6	IncP-6	000172__KU578314_00001	–	–	+	–	–	–	–
Delftia acidovorans plasmid pC1-1, complete sequence	74280	NC_019283.1	IncP	IncP-1	N/A	000180__NC_006830_00001	–	–	–	–	–	–	–
Delftia sp. KV29 plasmid pKV29, complete sequence	61669	NC_019312.1	IncP	IncP-1	N/A	000177__AB237782_00014	–	–	–	–	–	–	–
Ralstonia pickettii plasmid p712, complete sequence	62798	NC_019318.1	IncP	IncP-1	N/A	000174__JN106175_00001	–	–	–	–	–	–	–
Variovorax sp. DB1 plasmid pDB1, complete sequence	65269	NC_019320.1	IncP	IncP-1	N/A	000177__AB237782_00014	–	–	–	–	–	–	–
Burkholderia cepacia plasmid pYS1, complete sequence	82988	NC_019369.1	IncP	IncP-1	N/A	000181__NC_007353_00037	–	–	–	–	–	–	–
Stutzerimonas stutzeri RCH2 plasmid pPSEST01, complete sequence	12763	NC_019937.1	IncP	N.D.	N/A	000170__CP003072_00011	–	–	–	–	–	–	–
Comamonas sp. 7D-2 plasmid pBHB, complete sequence	119225	NC_021077.1	IncP	IncP-1	N/A	000177__AB237782_00014	–	–	–	–	–	–	–
Pseudomonas sp. GLE121 plasmid pGLE121P1, complete sequence	6899	NC_021210.1	IncP	N.D.	N/A	000168__NC_021210_00003	–	–	–	–	–	–	–
Pseudomonas sp. GLE121 plasmid pGLE121P2, complete sequence	8330	NC_021211.1	IncP	N.D.	N/A	000166__KC542382_00002	–	–	–	–	–	–	–
Pseudomonas resinovorans NBRC 106553 plasmid pCAR1.3, complete sequence	198965	NC_021506.1	IncP	N.D.	IncP-7	000163__NC_011838_00078	–	–	–	–	+	–	–
Cycloclasticus zancles 78-ME plasmid p7ME01, complete sequence	42347	NC_021918.1	IncP	N.D.	N/A	000185__NC_021918_00003	–	–	–	–	–	–	–
Pseudomonas aeruginosa plasmid pCOL-1, complete sequence	31529	NC_022346.1	IncP	IncP-6	IncP-6	000172__KU578314_00001	–	–	+	–	–	–	–
Glaesserella parasuis plasmid pTetHS016, complete sequence	3366	NC_022367.1	IncP	N.D.	N/A	000158__KX966395_00001	–	–	–	–	–	–	–
Escherichia coli plasmid pHS102707, complete sequence	69453	NC_023907.1	IncP,IncU	IncP-1	N/A	000161__KX377410_00057,000210__KF623109_00045	–	–	–	–	–	–	–
Paracidovorax avenae plasmid pAAA83, complete sequence	59534	NC_024998.1	IncP	IncP-1	N/A	000177__AB237782_00014	–	–	–	–	–	–	–
Serratia marcescens SM39 plasmid pSMC1, complete sequence	41517	NZ_AP013064.1	IncP	N.D.	IncP-6	000169__CP016835_00012	–	+	–	–	–	–	–
Pseudomonas putida strain KF715 plasmid pKF715A, complete sequence	483376	NZ_AP015030.1	IncP	N.D.	IncP-9	000167__AJ344068_00003	+	–	–	–	–	–	–
Neisseria gonorrhoeae strain FC428 plasmid pBlaTEM, complete sequence	5819	NZ_AP018380.1	IncP	N.D.	N/A	000157__HM756641_00003	–	–	–	–	–	–	–
Neisseria gonorrhoeae strain FC460 plasmid pBlaTEM, complete sequence	5598	NZ_AP018384.1	IncP	N.D.	N/A	000157__HM756641_00003	–	–	–	–	–	–	–
Aeromonas hydrophila strain GSH8-2 plasmid pGSH8-2, complete sequence	39071	NZ_AP019194.1	IncP,IncU	IncP-6	IncP-6	000172__KU578314_00001,000210__KF623109_00045	–	–	+	–	–	–	–
Aeromonas caviae strain GSH8M-1 plasmid pGSH8M-1-2, complete sequence	53629	NZ_AP019197.1	IncP,IncU,rep_cluster_658	IncP-6	IncP-6	000172__KU578314_00001,000210__KF623109_00045,002113__KJ541070_00001	–	–	+	–	–	–	–
Azospira sp. I09 plasmid pAZI09, complete sequence	397391	NZ_AP021845.1	IncP	N.D.	N/A	000164__NC_022344_00310	–	–	–	–	–	+	–
Escherichia coli strain 2018-02-2CC plasmid p2018_02_02CC, complete sequence	47676	NZ_AP021897.1	IncP	IncP-1	N/A	000161__KX377410_00057	–	–	–	–	–	–	–
Aeromonas sp. WP2-W18-CRE-05 plasmid pWP2-W18-CRE-05_2, complete sequence	33005	NZ_AP021919.1	IncP	IncP-6	IncP-6	000172__KU578314_00001	–	–	+	–	–	–	–
Klebsiella quasipneumoniae strain WP3-S18-CRE-02 plasmid pWP3-S18-CRE-02_5, complete sequence	31071	NZ_AP022010.1	IncP	IncP-6	IncP-6	000173__NC_007100_00053	–	–	–	+	–	–	–
Klebsiella quasipneumoniae strain WP3-S18-ESBL-03 plasmid pWP3-S18-ESBL-03_5, complete sequence	38203	NZ_AP022019.1	IncP	IncP-6	IncP-6	000172__KU578314_00001	–	–	+	–	–	–	–
Klebsiella sp. WP3-S18-ESBL-05 plasmid pWP3-S18-ESBL-05_3, complete sequence	9350	NZ_AP022023.1	IncP	N.D.	N/A	000160__CU468128_00001	–	–	–	–	–	–	–
Klebsiella aerogenes strain WP5-W18-CRE-01 plasmid pWP5-W18-CRE-01_1, complete sequence	326767	NZ_AP022109.1	Col(VCM04),IncP	pKPC-CAV1321	N/A	001726__CP019987_00074,000164__NC_022344_00310	–	–	–	–	–	+	–
Klebsiella sp. WP7-S18-CRE-02 plasmid pWP7-S18-CRE-02_3, complete sequence	42961	NZ_AP022192.1	IncP	IncP-6	IncP-6	000172__KU578314_00001	–	–	+	–	–	–	–
Klebsiella sp. WP7-S18-CRE-03 plasmid pWP7-S18-CRE-03_3, complete sequence	42961	NZ_AP022198.1	IncP	IncP-6	IncP-6	000172__KU578314_00001	–	–	+	–	–	–	–
Klebsiella sp. WP7-S18-ESBL-04 plasmid pWP7-S18-ESBL-04_3, complete sequence	42962	NZ_AP022204.1	IncP	IncP-6	IncP-6	000172__KU578314_00001	–	–	+	–	–	–	–
Aeromonas caviae strain WP8-S18-CRE-01 plasmid pWP8-S18-CRE-01_2, complete sequence	53629	NZ_AP022243.1	IncP,IncU,rep_cluster_658	IncP-6	IncP-6	000172__KU578314_00001,000210__KF623109_00045,002113__KJ541070_00001	–	–	+	–	–	–	–
Aeromonas hydrophila strain WP8-S18-ESBL-02 plasmid pWP8-S18-ESBL-02_1, complete sequence	39071	NZ_AP022253.1	IncP,IncU	IncP-6	IncP-6	000172__KU578314_00001,000210__KF623109_00045	–	–	+	–	–	–	–
Aeromonas veronii strain WP8-W19-CRE-03 plasmid pWP8-W19-CRE-03_2, complete sequence	47395	NZ_AP022283.1	IncP,IncU	IncP-6	IncP-6	000172__KU578314_00001,000210__KF623109_00045	–	–	+	–	–	–	–
Mesorhizobium sp. 113-3-3 plasmid MesoLj113b3, complete sequence	278231	NZ_AP023245.1	IncP	N.D.	N/A	000187__AP003017_00244	–	–	–	–	–	–	–
Mesorhizobium sp. 131-2-5 plasmid MesoLj131b4, complete sequence	237126	NZ_AP023252.1	IncP	N.D.	N/A	000187__AP003017_00244	–	–	–	–	–	–	–
Mesorhizobium sp. 131-3-5 plasmid MesoLj131c3, complete sequence	254798	NZ_AP023256.1	IncP	N.D.	N/A	000187__AP003017_00244	–	–	–	–	–	–	–
Aeromonas hydrophila strain KAM330 plasmid pKAM330_1, complete sequence	134822	NZ_AP023399.1	IncP	IncP-1	N/A	000177__AB237782_00014	–	–	–	–	–	–	–
Aeromonas hydrophila strain KAM330 plasmid pKAM330_3, complete sequence	61502	NZ_AP023401.1	IncP	IncP-1	N/A	000177__AB237782_00014	–	–	–	–	–	–	–
Enterobacter roggenkampii strain OIPH-N260 plasmid pN260-3, complete sequence	40698	NZ_AP023450.1	IncP	IncP-6	IncP-6	000173__NC_007100_00053	–	–	–	+	–	–	–
Aeromonas caviae strain KAM376 plasmid pKAM376_4, complete sequence	16284	NZ_AP024406.1	IncP	IncP-6	IncP-6	000172__KU578314_00001	–	–	+	–	–	–	–
Aeromonas caviae strain KAM339 plasmid pKAM339_2, complete sequence	65156	NZ_AP024942.1	IncP	IncP-1	N/A	000177__AB237782_00014	–	–	–	–	–	–	–
Aeromonas caviae strain KAM345 plasmid pKAM345_1, complete sequence	66313	NZ_AP024949.1	IncP	IncP-1	N/A	000177__AB237782_00014	–	–	–	–	–	–	–
Escherichia coli strain 2017.04.03CC plasmid p20170403CC-2, complete sequence	50591	NZ_AP025207.1	IncP	IncP-1	N/A	000161__KX377410_00057	–	–	–	–	–	–	–
Escherichia coli strain 2017.06.04CC plasmid p20170604CC-2, complete sequence	50592	NZ_AP025211.1	IncP	IncP-1	N/A	000161__KX377410_00057	–	–	–	–	–	–	–
Escherichia coli strain 2017.09.02CC plasmid p20170902CC-3, complete sequence	50950	NZ_AP025217.1	IncP	IncP-1	N/A	000161__KX377410_00057	–	–	–	–	–	–	–
Escherichia coli strain 2017.11.01CC plasmid p20171101CC-2, complete sequence	51114	NZ_AP025222.1	IncP	IncP-1	N/A	000161__KX377410_00057	–	–	–	–	–	–	–
Sphaerotilus microaerophilus strain FB-5 plasmid pFB-5, complete sequence	30838	NZ_AP025731.1	IncP	IncP-1	N/A	000180__NC_006830_00001	–	–	–	–	–	–	–
Aeromonas caviae strain KAM471 plasmid pKAM471_1, complete sequence	51711	NZ_AP026371.1	IncP	IncP-6	IncP-6	000173__NC_007100_00053	–	–	–	+	–	–	–
Aeromonas caviae strain KAM497 plasmid pKAM497_2, complete sequence	31080	NZ_AP026377.1	IncP	IncP-6	IncP-6	000173__NC_007100_00053	–	–	–	+	–	–	–
Citrobacter braakii strain KAM621 plasmid pKAM621_4, complete sequence	31086	NZ_AP026386.1	IncP	IncP-6	IncP-6	000173__NC_007100_00053	–	–	–	+	–	–	–
Klebsiella quasipneumoniae subsp. quasipneumoniae strain KAM622 plasmid pKAM622_6, complete sequence	31078	NZ_AP026398.1	IncP	IncP-6	IncP-6	000173__NC_007100_00053	–	–	–	+	–	–	–
Aeromonas caviae strain KAM643 plasmid pKAM643_2, complete sequence	36687	NZ_AP026405.1	IncP	IncP-6	IncP-6	000173__NC_007100_00053	–	–	–	+	–	–	–
Klebsiella quasipneumoniae subsp. quasipneumoniae strain KAM644 plasmid pKAM644_7, complete sequence	31084	NZ_AP026414.1	IncP	IncP-6	IncP-6	000173__NC_007100_00053	–	–	–	+	–	–	–
Klebsiella quasipneumoniae subsp. quasipneumoniae strain KAM645 plasmid pKAM645_7, complete sequence	31063	NZ_AP026427.1	IncP	IncP-6	IncP-6	000173__NC_007100_00053	–	–	–	+	–	–	–
Escherichia coli strain B27 isolate B27 plasmid pB27_3, complete sequence	50626	NZ_AP027427.1	IncP	IncP-1	N/A	000161__KX377410_00057	–	–	–	–	–	–	–
Escherichia coli strain LR-27 plasmid pLR-27_2, complete sequence	51087	NZ_AP027508.1	IncP	IncP-1	N/A	000161__KX377410_00057	–	–	–	–	–	–	–
Escherichia coli strain LR-29-1 plasmid pLR-29-1_2, complete sequence	51086	NZ_AP027517.1	IncP	IncP-1	N/A	000161__KX377410_00057	–	–	–	–	–	–	–
Escherichia coli strain LR-51 plasmid pLR-51_2, complete sequence	66231	NZ_AP027552.1	IncP	IncP-1	N/A	000161__KX377410_00057	–	–	–	–	–	–	–
Escherichia coli strain PSS-04 plasmid pPSS-04_3, complete sequence	45537	NZ_AP027669.1	IncP	IncP-1	N/A	000161__KX377410_00057	–	–	–	–	–	–	–
Escherichia coli strain 2017.17.01CC plasmid p2017.17.01CC_1, complete sequence	51115	NZ_AP027823.1	IncP	IncP-1	N/A	000161__KX377410_00057	–	–	–	–	–	–	–
Escherichia coli strain 2018-02-2CC plasmid p2018-02-2CC_3, complete sequence	47676	NZ_AP027876.1	IncP	IncP-1	N/A	000161__KX377410_00057	–	–	–	–	–	–	–
Marinobacter shengliensis strain D49 plasmid pMAD49b, complete sequence	13198	NZ_AP028064.1	IncP	N.D.	N/A	000171__KX912255_00001	–	–	–	–	–	–	–
Citrobacter freundii strain OIPH-N330 plasmid pN330-1, complete sequence	345780	NZ_AP028315.1	IncHI1B,IncP,rep_cluster_2358	Col(pHAD28),IncHI1A(NDM-CIT),IncHI1B(pNDM-CIT)	N/A	JX182975,000164__NC_022344_00310,CP000974_00005	–	–	–	–	–	+	–
Citrobacter freundii strain OIPH-N354 plasmid pN354-1, complete sequence	346983	NZ_AP028318.1	IncHI1B,IncP,rep_cluster_2358	Col(pHAD28),IncHI1A(NDM-CIT),IncHI1B(pNDM-CIT)	N/A	JX182975,000164__NC_022344_00310,CP000974_00005	–	–	–	–	–	+	–
Cupriavidus pinatubonensis JMP134 plasmid pJP4, complete sequence	87688	NZ_AY365053.1	IncP	IncP-1	N/A	000177__AB237782_00014	–	–	–	–	–	–	–
Burkholderia ambifaria AMMD plasmid pBII_1, complete sequence	43581	NZ_CP009797.1	IncP	IncP-1	N/A	000177__AB237782_00014	–	–	–	–	–	–	–
Enterobacter roggenkampii strain 35734 plasmid p35734-141.404kb, complete sequence	141402	NZ_CP010360.2	IncA,IncP	IncA	N/A	000090__FJ705807_00003,000164__NC_022344_00310	–	–	–	–	–	+	–
Enterobacter hormaechei subsp. hormaechei strain 34983 plasmid p34983-328.905kb, complete sequence	328905	NZ_CP010380.1	IncHI1B,IncP	IncHI1A(NDM-CIT),IncHI1B(pNDM-CIT)	N/A	JX182975,000164__NC_022344_00310	–	–	–	–	–	+	–
Enterobacter hormaechei subsp. steigerwaltii strain 34998 plasmid p34998-239.973kb, complete sequence	239973	NZ_CP012168.1	IncA,IncP	IncA	N/A	000090__FJ705807_00003,000164__NC_022344_00310	–	–	–	–	–	+	–
Ketogulonicigenium vulgare strain Hbe602 plasmid 1, complete sequence	267988	NZ_CP012909.1	IncP	N.D.	N/A	000186__NC_014621_00248	–	–	–	–	–	–	–
Shewanella xiamenensis strain T17 plasmid pSx1, complete sequence	268412	NZ_CP013115.1	IncP	N.D.	N/A	000164__NC_022344_00310	–	–	–	–	–	+	–
Achromobacter xylosoxidans strain FDAARGOS_147 plasmid unnamed, complete sequence	21970	NZ_CP014059.2	IncP	N.D.	IncP-6	000169__CP016835_00012	–	+	–	–	–	–	–
Pseudomonas monteilii strain FDAARGOS_171 plasmid unnamed, complete sequence	60588	NZ_CP014061.1	IncP	N.D.	IncP-9	000167__AJ344068_00003	+	–	–	–	–	–	–
Pandoraea pnomenusa strain MCB032 plasmid unnamed 2, complete sequence	85291	NZ_CP015373.1	IncP	IncP-1	N/A	000177__AB237782_00014	–	–	–	–	–	–	–
Pseudomonas antarctica strain PAMC 27494 plasmid pP27494_1, complete sequence	135475	NZ_CP015601.1	IncP	N.D.	N/A	000162__CP015601_00059	–	–	–	–	–	–	–
Mesorhizobium loti NZP2037 plasmid pML2037, complete sequence	474413	NZ_CP016080.1	IncP	N.D.	N/A	000187__AP003017_00244	–	–	–	–	–	–	–
Ketogulonicigenium vulgare strain SKV plasmid pKvSKV1, complete sequence	267949	NZ_CP016593.1	IncP	N.D.	N/A	000186__NC_014621_00248	–	–	–	–	–	–	–
Xanthomonas fragariae isolate Fap21 plasmid pFap21-2, complete sequence	20831	NZ_CP016832.1	IncP	N.D.	IncP-6	000169__CP016835_00012	–	+	–	–	–	–	–
Xanthomonas fragariae isolate Fap29 plasmid pFap29-2, complete sequence	20831	NZ_CP016835.1	IncP	N.D.	IncP-6	000169__CP016835_00012	–	+	–	–	–	–	–
Pseudomonas aeruginosa strain PA83 plasmid unnamed1, complete sequence	398087	NZ_CP017294.1	IncP	N.D.	N/A	000164__NC_022344_00310	–	–	–	–	–	+	–
Dickeya solani strain PPO 9019 plasmid unnamed, complete sequence	43580	NZ_CP017455.1	IncP	IncP-1	N/A	000177__AB237782_00014	–	–	–	–	–	–	–
Cupriavidus necator strain NH9 plasmid pENH91, complete sequence	77172	NZ_CP017760.1	IncP	IncP-1	N/A	000180__NC_006830_00001	–	–	–	–	–	–	–
Xanthomonas vesicatoria strain LM159 plasmid pLM159.2, complete sequence	62784	NZ_CP018471.1	IncP	IncP-1	N/A	000177__AB237782_00014	–	–	–	–	–	–	–
Xanthomonas perforans strain LH3 plasmid pLH3.4, complete sequence	38746	NZ_CP018473.1	IncP	N.D.	IncP-6	000169__CP016835_00012	–	+	–	–	–	–	–
Escherichia coli strain Ecol_542 plasmid pEC542_KPC, complete sequence	44320	NZ_CP018968.1	ColRNAI_rep_cluster_1987,IncP,IncU	Col440I,IncP-6	IncP-6	CP041116_00002,000172__KU578314_00001,000210__KF623109_00045	–	–	+	–	–	–	–
Rhodoferax koreense strain DCY-110 plasmid unnamed2	71276	NZ_CP019238.1	IncP	IncP-1	N/A	000177__AB237782_00014	–	–	–	–	–	–	–
Neisseria gonorrhoeae strain FDAARGOS_205 plasmid unnamed2, complete sequence	7450	NZ_CP020417.1	IncP	N.D.	N/A	000157__HM756641_00003	–	–	–	–	–	–	–
Acidovorax sp. T1 plasmid p2-T1, complete sequence	79174	NZ_CP021650.1	IncP	IncP-1	N/A	000177__AB237782_00014	–	–	–	–	–	–	–
Acidovorax sp. T1 plasmid p3-T1, complete sequence	56357	NZ_CP021651.1	IncP	N.D.	IncP-6	000169__CP016835_00012	–	+	–	–	–	–	–
Erwinia persicina strain B64 plasmid pEP1, complete sequence	144252	NZ_CP022726.1	IncP	N.D.	N/A	000188__NC_013973_00002	–	–	–	–	–	–	–
Escherichia coli strain 14EC001 plasmid p14EC001a, complete sequence	50013	NZ_CP024128.1	IncP	IncP-1	N/A	000161__KX377410_00057	–	–	–	–	–	–	–
Leclercia sp. LSNIH1 plasmid pLEC-1cb1, complete sequence	341250	NZ_CP026171.1	IncHI1B,IncP	IncHI1A(NDM-CIT),IncHI1B(pNDM-CIT)	N/A	JX182975,000164__NC_022344_00310	–	–	–	–	–	+	–
Escherichia coli strain ECONIH5 plasmid pECO-109b, complete sequence	298633	NZ_CP026208.1	IncHI1A,IncP	IncHI1A(NDM-CIT),IncHI1B(pNDM-CIT)	N/A	JX182975,000164__NC_022344_00310	–	–	–	–	–	+	–
Aeromonas sp. ASNIH3 plasmid pKPC-cd17, complete sequence	39148	NZ_CP026224.1	IncP,IncU	IncP-6	IncP-6	000172__KU578314_00001,000210__KF623109_00045	–	–	+	–	–	–	–
Citrobacter freundii complex sp. CFNIH9 plasmid pCFR-eb27, complete sequence	355789	NZ_CP026242.1	IncHI1A,IncP	IncHI1A(NDM-CIT),IncHI1B(pNDM-CIT)	N/A	JX182975,000164__NC_022344_00310	–	–	–	–	–	+	–
Aminobacter sp. MSH1 plasmid pBAM1, complete sequence	40564	NZ_CP026268.1	IncP	IncP-1	N/A	000180__NC_006830_00001	–	–	–	–	–	–	–
Leclercia sp. LSNIH3 plasmid pLEC-7c0d, complete sequence	330021	NZ_CP026391.1	IncHI1B,IncP	IncHI1A(NDM-CIT),IncHI1B(pNDM-CIT)	N/A	JX182975,000164__NC_022344_00310	–	–	–	–	–	+	–
Enterobacter hormaechei subsp. hoffmannii strain AR_0365 plasmid unnamed1, complete sequence	328871	NZ_CP027144.1	IncHI2A,IncP,rep_cluster_1088	IncHI2,IncHI2A	N/A	BX664015,000164__NC_022344_00310,000340__KU353730	–	–	–	–	–	+	–
Pseudomonas paraeruginosa strain AR_0356 plasmid unnamed3, complete sequence	165365	NZ_CP027167.1	IncP	N.D.	IncP-7	000163__NC_011838_00078	–	–	–	–	+	–	–
Pseudomonas paraeruginosa strain AR_0356 plasmid unnamed2, complete sequence	438531	NZ_CP027170.1	IncP,rep_cluster_1115	N.D.	IncP-2	000186__NC_014621_00248,000375__CP015879_00037	–	–	–	–	–	–	+
Escherichia coli strain WCHEC025943 plasmid pMCR3_025943, complete sequence	50520	NZ_CP027203.2	IncP	IncP-1	N/A	000161__KX377410_00057	–	–	–	–	–	–	–
Plesiomonas shigelloides strain MS-17-188 plasmid pPS-MS-17-188-3, complete sequence	18970	NZ_CP027855.1	IncP	IncP-6	IncP-6	000172__KU578314_00001	–	–	+	–	–	–	–
Thauera aromatica K172 plasmid pKJK172, complete sequence	53761	NZ_CP028340.1	IncP	IncP-1	N/A	000175__JQ004408_00022	–	–	–	–	–	–	–
Aeromonas hydrophila subsp. hydrophila strain WCHAH045096 plasmid pKPC2_045096, complete sequence	38976	NZ_CP028566.1	IncP,IncU	IncP-6	IncP-6	000172__KU578314_00001,000210__KF623109_00045	–	–	+	–	–	–	–
Aminobacter sp. MSH1 plasmid pBAM1, complete sequence	40559	NZ_CP028967.1	IncP	IncP-1	N/A	000180__NC_006830_00001	–	–	–	–	–	–	–
Pseudomonas paraeruginosa strain AR441 plasmid unnamed1, complete sequence	165365	NZ_CP029091.1	IncP	N.D.	IncP-7	000163__NC_011838_00078	–	–	–	–	+	–	–
Pseudomonas paraeruginosa strain AR441 plasmid unnamed3, complete sequence	438529	NZ_CP029094.1	IncP,rep_cluster_1115	N.D.	IncP-2	000186__NC_014621_00248,000375__CP015879_00037	–	–	–	–	–	–	+
Klebsiella michiganensis strain AR375 plasmid unnamed2, complete sequence	340462	NZ_CP029142.1	IncHI1B,IncP	IncHI1A(NDM-CIT),IncHI1B(pNDM-CIT)	N/A	JX182975,000164__NC_022344_00310	–	–	–	–	–	+	–
Citrobacter sp. CRE-46 strain AR_0157 plasmid unnamed2, complete sequence	136246	NZ_CP029730.1	IncC,IncP	IncC	N/A	000092__CP025470,000164__NC_022344_00310	–	–	–	–	–	+	–
Escherichia coli strain CFSAN064035 plasmid pGMI17-003_1, complete sequence	310064	NZ_CP031135.1	IncHI1A,IncP	IncHI1A(NDM-CIT),IncHI1B(pNDM-CIT)	N/A	JX182975,000164__NC_022344_00310	–	–	–	–	–	+	–
Enterobacter hormaechei strain A1 plasmid pIncHI2-1502264, complete sequence	309444	NZ_CP031575.1	IncHI2A,IncP,rep_cluster_1088	IncHI2,IncHI2A	N/A	BX664015,000164__NC_022344_00310,000340__KU353730	–	–	–	–	–	+	–
Citrobacter freundii strain AR_0116 plasmid unnamed1, complete sequence	260460	NZ_CP032179.1	IncHI1B,IncP	IncHI1A(NDM-CIT),IncHI1B(pNDM-CIT)	N/A	JX182975,000164__NC_022344_00310	–	–	–	–	–	+	–
Enterobacter kobei strain WCHEK045523 plasmid pKPC2_045523, complete sequence	43125	NZ_CP032895.1	IncP,IncU	IncP-6	IncP-6	000172__KU578314_00001,000210__KF623109_00045	–	–	+	–	–	–	–
Escherichia coli strain BE2-5 plasmid pMCR_BE2-5, complete sequence	51622	NZ_CP032987.1	IncP	IncP-1	N/A	000161__KX377410_00057	–	–	–	–	–	–	–
Xanthomonas cucurbitae strain ATCC 23378 plasmid unnamed, complete sequence	14239	NZ_CP033327.1	IncP	N.D.	IncP-6	000169__CP016835_00012	–	+	–	–	–	–	–
Mesorhizobium loti strain SU343 plasmid pMLSU343a, complete sequence	242663	NZ_CP033369.1	IncP	N.D.	N/A	000187__AP003017_00244	–	–	–	–	–	–	–
Mesorhizobium jarvisii strain ATCC 33669 plasmid pMJ700743a, complete sequence	242663	NZ_CP033508.1	IncP	N.D.	N/A	000187__AP003017_00244	–	–	–	–	–	–	–
Pseudomonas aeruginosa strain FDAARGOS_570 plasmid unnamed, complete sequence	36032	NZ_CP033834.1	IncP	N.D.	IncP-6	000169__CP016835_00012	–	+	–	–	–	–	–
Xanthomonas vasicola pv. arecae strain NCPPB 2649 plasmid pXCARECAE29, complete sequence	29215	NZ_CP034654.1	IncP	N.D.	IncP-6	000169__CP016835_00012	–	+	–	–	–	–	–
Klebsiella pneumoniae strain LH102-A plasmid pLH102-A, complete sequence	60128	NZ_CP035195.1	IncP,rep_cluster_2358	IncP-1	N/A	000161__KX377410_00057,CP000974_00005	–	–	–	–	–	–	–
Salmonella enterica subsp. enterica serovar Hadar strain 12-2388 plasmid p12-2388.1, complete sequence	27788	NZ_CP038596.1	IncP	IncP-6	IncP-6	000172__KU578314_00001	–	–	+	–	–	–	–
Cupriavidus oxalaticus strain X32 plasmid unnamed5, complete sequence	89459	NZ_CP038640.1	IncP	IncP-1	N/A	000177__AB237782_00014	–	–	–	–	–	–	–
Pseudomonas veronii strain Pvy plasmid unnamed, complete sequence	194607	NZ_CP039632.3	IncP	N.D.	IncP-7	000163__NC_011838_00078	–	–	–	–	+	–	–
Pseudomonas aeruginosa strain C79 plasmid p1, complete sequence	40180	NZ_CP040685.1	IncP,IncU	IncP-6	IncP-6	000172__KU578314_00001,000210__KF623109_00045	–	–	+	–	–	–	–
Citrobacter sp. CF971 plasmid pBM527-3, complete sequence	19568	NZ_CP041049.1	IncP,IncP	IncP-6	IncP-6	000172__KU578314_00001,000173__NC_007100_00053	–	–	+	+	–	–	–
Pseudomonas sp. KBS0802 plasmid unnamed, complete sequence	116559	NZ_CP042181.1	IncP	N.D.	IncP-9	000167__AJ344068_00003	+	–	–	–	–	–	–
Citrobacter freundii strain C50 plasmid pC50_001, complete sequence	243455	NZ_CP042479.1	IncA,IncP	IncA	N/A	000090__FJ705807_00003,000164__NC_022344_00310	–	–	–	–	–	+	–
Citrobacter freundii strain E33 plasmid pE33_001, complete sequence	243455	NZ_CP042518.1	IncA,IncP	IncA	N/A	000090__FJ705807_00003,000164__NC_022344_00310	–	–	–	–	–	+	–
Neisseria gonorrhoeae strain NG290 plasmid p2, complete sequence	5600	NZ_CP043814.1	IncP	N.D.	N/A	000157__HM756641_00003	–	–	–	–	–	–	–
Neisseria gonorrhoeae strain NG251 plasmid p2, complete sequence	5600	NZ_CP043818.1	IncP	N.D.	N/A	000157__HM756641_00003	–	–	–	–	–	–	–
Neisseria gonorrhoeae strain NG196 plasmid p2, complete sequence	5600	NZ_CP043873.1	IncP	N.D.	N/A	000157__HM756641_00003	–	–	–	–	–	–	–
Klebsiella michiganensis strain FDAARGOS_647 plasmid unnamed2	490750	NZ_CP044111.1	IncFII,IncHI1B,IncP,rep_cluster_2183	IncFII(pAR0022),IncFII(Yp),IncHI1A(NDM-CIT),IncHI1B(pNDM-CIT)	N/A	000129__CP018340,JX182975,000164__NC_022344_00310,CP033468_00001	–	–	–	–	–	+	–
Nitrincola iocasae strain KXZD1103 plasmid unnamed1, complete sequence	43759	NZ_CP044223.1	IncP	N.D.	N/A	000183__CP001979_00003	–	–	–	–	–	–	–
Neisseria gonorrhoeae strain NG250 plasmid p2, complete sequence	5154	NZ_CP045709.1	IncP	N.D.	N/A	000157__HM756641_00003	–	–	–	–	–	–	–
Pseudomonas putida strain MX-2 plasmid unnamed, complete sequence	103556	NZ_CP046873.1	IncP,IncP,rep_cluster_398	IncP-6	IncP-6,IncP-9	000173__NC_007100_00053,000167__AJ344068_00003,001720__CP003962	+	–	–	+	–	–	–
Enterobacter hormaechei strain 189 plasmid pECL189-1, complete sequence	133022	NZ_CP047966.1	ColRNAI_rep_cluster_1857,IncFIA,IncP,IncR,IncU	ColRNAI,IncFIA(HI1),IncP-6,IncR	IncP-6	GU949535_00001,AF250878,000172__KU578314_00001,000204__CP008701_00115,000210__KF623109_00045	–	–	+	–	–	–	–
Alcaligenes faecalis strain MUB14 plasmid pMUB-AF14-2, complete sequence	43526	NZ_CP048041.1	IncP	N.D.	IncP-6	000169__CP016835_00012	–	+	–	–	–	–	–
Neisseria gonorrhoeae strain CT602 plasmid unnamed2, complete sequence	5111	NZ_CP048248.1	IncP	N.D.	N/A	000157__HM756641_00003	–	–	–	–	–	–	–
Neisseria gonorrhoeae strain CT532 plasmid unnamed2, complete sequence	5155	NZ_CP048252.1	IncP	N.D.	N/A	000157__HM756641_00003	–	–	–	–	–	–	–
Neisseria gonorrhoeae strain CT530 plasmid unnamed2, complete sequence	5111	NZ_CP048256.1	IncP	N.D.	N/A	000157__HM756641_00003	–	–	–	–	–	–	–
Neisseria gonorrhoeae strain CT213 plasmid unnamed2, complete sequence	5154	NZ_CP048931.1	IncP	N.D.	N/A	000157__HM756641_00003	–	–	–	–	–	–	–
Neisseria gonorrhoeae strain NG211 plasmid p2, complete sequence	5600	NZ_CP050932.1	IncP	N.D.	N/A	000157__HM756641_00003	–	–	–	–	–	–	–
Pseudomonas aeruginosa strain LYT4 plasmid unnamed1, complete sequence	133551	NZ_CP052760.1	IncP	N.D.	IncP-7	000163__NC_011838_00078	–	–	–	–	+	–	–
Escherichia coli strain QDFD216 plasmid unnamed2, complete sequence	50638	NZ_CP053213.1	IncP	IncP-1	N/A	000161__KX377410_00057	–	–	–	–	–	–	–
Diaphorobacter sp. JS3050 plasmid pDCNB, complete sequence	49405	NZ_CP053554.1	IncP	IncP-1	N/A	000180__NC_006830_00001	–	–	–	–	–	–	–
Enterobacter cloacae strain MY490 plasmid pMY490-mcr-9, complete sequence	381054	NZ_CP053569.1	IncHI2A,IncP,rep_cluster_1088	IncHI2,IncHI2A	N/A	BX664015,000164__NC_022344_00310,000340__KU353730	–	–	–	–	–	+	–
Achromobacter pestifer strain FDAARGOS_790 plasmid unnamed, complete sequence	91397	NZ_CP053984.1	IncP	IncP-1	N/A	000180__NC_006830_00001	–	–	–	–	–	–	–
Shigella flexneri strain SWHIN_97 plasmid unnamed2, complete sequence	52399	NZ_CP055072.1	IncP	IncP-1	N/A	000161__KX377410_00057	–	–	–	–	–	–	–
Klebsiella grimontii strain RHBSTW-00054 plasmid pRHBSTW-00054_2, complete sequence	481290	NZ_CP055413.1	IncFIB,IncFII,IncHI1A,IncP	IncFIB(K),IncFII(p14),IncHI1A(NDM-CIT),IncHI1B(pNDM-CIT),IncU	N/A	000107__CP014778_00094,000127__CP009275,JX182975,000164__NC_022344_00310	–	–	–	–	–	+	–
Citrobacter sp. RHBSTW-00696 plasmid pRHBSTW-00696_5, complete sequence	23162	NZ_CP056345.1	IncP	IncP-6	IncP-6	000172__KU578314_00001	–	–	+	–	–	–	–
Klebsiella sp. RHBSTW-00464 plasmid pRHBSTW-00464_5, complete sequence	46403	NZ_CP056487.1	IncP	IncP-6	IncP-6	000172__KU578314_00001	–	–	+	–	–	–	–
Citrobacter freundii strain RHBSTW-00355 plasmid pRHBSTW-00355_2, complete sequence	394284	NZ_CP056587.1	IncHI1B,IncP,rep_cluster_1304	IncHI1A(NDM-CIT),IncHI1B(pNDM-CIT)	N/A	JX182975,000164__NC_022344_00310,000621__CP009126_00005	–	–	–	–	–	+	–
Citrobacter freundii strain RHBSTW-00135 plasmid pRHBSTW-00135_2, complete sequence	295849	NZ_CP056828.1	IncHI1B,IncP	IncHI1A(NDM-CIT),IncHI1B(pNDM-CIT)	N/A	JX182975,000164__NC_022344_00310	–	–	–	–	–	+	–
Chitinibacter bivalviorum strain 2T18 plasmid unnamed2, complete sequence	42950	NZ_CP058628.1	IncP	IncP-6	IncP-6	000172__KU578314_00001	–	–	+	–	–	–	–
Escherichia coli strain S163-2 plasmid pS163-2.1, complete sequence	50634	NZ_CP058710.1	IncP	IncP-1	N/A	000161__KX377410_00057	–	–	–	–	–	–	–
Escherichia coli strain M159-1 plasmid pM159-1.4, complete sequence	50603	NZ_CP058723.1	IncP	IncP-1	N/A	000161__KX377410_00057	–	–	–	–	–	–	–
Escherichia coli strain S171-1 plasmid pS171-1.3, complete sequence	50633	NZ_CP058728.1	IncP	IncP-1	N/A	000161__KX377410_00057	–	–	–	–	–	–	–
Pseudomonas putida strain BS3701 plasmid pBS1141, complete sequence	107388	NZ_CP059053.1	IncP	N.D.	IncP-9	000167__AJ344068_00003	+	–	–	–	–	–	–
Aminobacter sp. SR38 plasmid pSR8	197271	NZ_CP062120.1	IncP	IncP-1	N/A	000177__AB237782_00014	–	–	–	–	–	–	–
Pseudomonas sp. ADPe plasmid pADPe, complete sequence	62583	NZ_CP062123.1	IncP	IncP-1	N/A	000177__AB237782_00014	–	–	–	–	–	–	–
Cupriavidus basilensis strain DSM 11853 plasmid pRK1-5, complete sequence	81787	NZ_CP062809.1	IncP	IncP-1	N/A	000180__NC_006830_00001	–	–	–	–	–	–	–
Haemophilus parainfluenzae strain M1C142_1 plasmid unnamed_2, complete sequence	4208	NZ_CP063119.1	IncP	N.D.	N/A	000157__HM756641_00003	–	–	–	–	–	–	–
Escherichia coli strain EM20-18-50 plasmid pEM20-18-50_3, complete sequence	47839	NZ_CP063470.1	IncP	IncP-1	N/A	000161__KX377410_00057	–	–	–	–	–	–	–
Escherichia coli strain EM10-18-28 plasmid pEM10-18-28_2, complete sequence	47841	NZ_CP063478.1	IncP	IncP-1	N/A	000161__KX377410_00057	–	–	–	–	–	–	–
Escherichia coli strain EF5-18-41 plasmid pEF5-18-41_3, complete sequence	56980	NZ_CP063495.1	IncP	IncP-1	N/A	000161__KX377410_00057	–	–	–	–	–	–	–
Xanthomonas translucens pv. undulosa strain XtLr8 plasmid unnamed1, complete sequence	45351	NZ_CP063994.1	IncP	IncP-1	N/A	000180__NC_006830_00001	–	–	–	–	–	–	–
Xanthomonas translucens pv. undulosa strain XtKm15 plasmid unnamed2, complete sequence	45639	NZ_CP063999.1	IncP	IncP-1	N/A	000180__NC_006830_00001	–	–	–	–	–	–	–
Diaphorobacter sp. JS3051 plasmid pDCB2, complete sequence	77623	NZ_CP065408.1	IncP	IncP-1	N/A	000177__AB237782_00014	–	–	–	–	–	–	–
Delftia acidovorans strain FDAARGOS_909 plasmid unnamed, complete sequence	73470	NZ_CP065667.1	IncP	IncP-1	N/A	000181__NC_007353_00037	–	–	–	–	–	–	–
Burkholderia ambifaria strain FDAARGOS_1027 plasmid unnamed	38605	NZ_CP066039.1	IncP	IncP-1	N/A	000177__AB237782_00014	–	–	–	–	–	–	–
Agrobacterium fabrum strain EHA105 plasmid pPH1JI, complete sequence	55971	NZ_CP067036.1	IncP	IncP-1	N/A	000177__AB237782_00014	–	–	–	–	–	–	–
Klebsiella pneumoniae strain ZJ27003 plasmid p27003_KPC, complete sequence	36708	NZ_CP067062.1	IncP,IncU	IncP-1	N/A	000177__AB237782_00014,000210__KF623109_00045	–	–	–	–	–	–	–
Aeromonas caviae strain Aero21 plasmid p1	244072	NZ_CP068231.1	IncP,rep_cluster_2037	N.D.	N/A	000164__NC_022344_00310,001465__CP007568	–	–	–	–	–	+	–
Cupriavidus necator strain C39. plasmid p1, complete sequence	1185855	NZ_CP068436.1	IncP	N.D.	N/A	000164__NC_022344_00310	–	–	–	–	–	+	–
Neisseria gonorrhoeae strain 20181204 plasmid unnamed2, complete sequence	5089	NZ_CP068763.1	IncP	N.D.	N/A	000157__HM756641_00003	–	–	–	–	–	–	–
Pseudomonas hygromyciniae strain SDM007 plasmid pSDM007, complete sequence	249868	NZ_CP070507.1	IncP,rep_cluster_398	N.D.	IncP-9	000167__AJ344068_00003,001720__CP003962	+	–	–	–	–	–	–
Morganella morganii strain MM48659 plasmid p48659_KPC, complete sequence	62326	NZ_CP070535.1	IncN,IncP	IncN4,IncP-6	IncP-6	000150__JQ996149,000173__NC_007100_00053	–	–	–	+	–	–	–
Glaesserella parasuis strain GHP1807 plasmid unnamed, complete sequence	5215	NZ_CP071492.1	IncP	N.D.	N/A	000158__KX966395_00001	–	–	–	–	–	–	–
Actinobacillus pleuropneumoniae strain SC1810 plasmid unnamed, complete sequence	10094	NZ_CP071699.1	IncP	N.D.	N/A	000158__KX966395_00001	–	–	–	–	–	–	–
Stutzerimonas frequens strain TPA3 plasmid unnamed2, complete sequence	50192	NZ_CP071901.1	IncP	N.D.	IncP-7	000163__NC_011838_00078	–	–	–	–	+	–	–
Xanthomonas fragariae strain YL19 plasmid pYL19, complete sequence	20156	NZ_CP071956.1	IncP	N.D.	IncP-6	000169__CP016835_00012	–	+	–	–	–	–	–
Pseudomonas sp. BYT-1 plasmid pBYT1-2, complete sequence	75715	NZ_CP072561.1	IncP	IncP-1	N/A	000177__AB237782_00014	–	–	–	–	–	–	–
Enterobacter sp. MGH 7 plasmid unnamed1, complete sequence	417086	NZ_CP072946.1	IncFIA,IncHI1B,IncP	IncFII,IncHI1A(NDM-CIT),IncHI1B(pNDM-CIT)	N/A	MK878891_00042,JX182975,000164__NC_022344_00310	–	–	–	–	–	+	–
Enterobacter sp. MGH 14 plasmid unnamed1, complete sequence	423968	NZ_CP072962.1	IncHI1B,IncP	IncHI1A(NDM-CIT),IncHI1B(pNDM-CIT)	N/A	JX182975,000164__NC_022344_00310	–	–	–	–	–	+	–
Citrobacter sp. MGH103 plasmid unnamed1, complete sequence	327514	NZ_CP073044.1	IncHI1B,IncP	IncHI1A(NDM-CIT),IncHI1B(pNDM-CIT)	N/A	JX182975,000164__NC_022344_00310	–	–	–	–	–	+	–
Citrobacter sp. MGH105 plasmid unnamed1, complete sequence	322189	NZ_CP073049.1	IncHI1B,IncP	IncHI1A(NDM-CIT),IncHI1B(pNDM-CIT)	N/A	JX182975,000164__NC_022344_00310	–	–	–	–	–	+	–
Klebsiella pneumoniae strain MGH83 plasmid unnamed1, complete sequence	324410	NZ_CP073055.1	IncHI1B,IncP	IncHI1A(NDM-CIT),IncHI1B(pNDM-CIT)	N/A	JX182975,000164__NC_022344_00310	–	–	–	–	–	+	–
Pseudomonas sp. JS425 plasmid pPNP1, complete sequence	125508	NZ_CP073662.1	IncP,rep_cluster_398	N.D.	IncP-9	000167__AJ344068_00003,001720__CP003962	+	–	–	–	–	–	–
Raoultella planticola strain JBIWA001 plasmid pJBIWA001_5, complete sequence	32930	NZ_CP074187.1	IncP	IncP-6	IncP-6	000173__NC_007100_00053	–	–	–	+	–	–	–
Xanthomonas translucens pv. undulosa strain CFBP 2055 plasmid unnamed, complete sequence	46036	NZ_CP074362.1	IncP	IncP-1	N/A	000180__NC_006830_00001	–	–	–	–	–	–	–
Xanthomonas arboricola pv. corylina strain IVIA 3978 plasmid pXac18, complete sequence	18383	NZ_CP076535.1	IncP	N.D.	IncP-6	000169__CP016835_00012	–	+	–	–	–	–	–
Pasteurella multocida strain PMWSG-4 plasmid unnamed, complete sequence	5047	NZ_CP077724.1	IncP	N.D.	N/A	000158__KX966395_00001	–	–	–	–	–	–	–
Pseudomonas aeruginosa strain FAHZU31 plasmid pFAHZU31-KPC, complete sequence	24350	NZ_CP078010.1	IncP	IncP-6	IncP-6	000173__NC_007100_00053	–	–	–	+	–	–	–
Aeromonas veronii strain HD6454 plasmid pHD6454-KPC, complete sequence	51662	NZ_CP079826.1	IncP,IncU,rep_cluster_1068,rep_cluster_2037	IncP-6	IncP-6	000172__KU578314_00001,000210__KF623109_00045,000311__KT334397_00001,001465__CP007568	–	–	+	–	–	–	–
Klebsiella quasipneumoniae strain WW-14A plasmid pWW14A-KPC2, complete sequence	40407	NZ_CP080103.1	IncP,IncU	IncP-6	IncP-6	000172__KU578314_00001,000210__KF623109_00045	–	–	+	–	–	–	–
Enterobacter asburiae strain WW-19C plasmid pWW19C-KPC2, complete sequence	34721	NZ_CP080110.1	IncP,IncU	Col(pB8919),IncP-6	IncP-6	000172__KU578314_00001,000210__KF623109_00045	–	–	+	–	–	–	–
Salmonella enterica subsp. enterica serovar Minnesota strain SA18578 plasmid pSA18578_MCR9_1, complete sequence	352141	NZ_CP080514.1	IncHI2A,IncP,rep_cluster_1088	IncHI2,IncHI2A	N/A	BX664015,000164__NC_022344_00310,000340__KU353730	–	–	–	–	–	+	–
Citrobacter farmeri strain CCRI-24236 plasmid pCCRI24236-3, complete sequence	52406	NZ_CP081317.1	IncP	IncP-1	N/A	000161__KX377410_00057	–	–	–	–	–	–	–
Klebsiella michiganensis strain CCRI-24235 plasmid pCCRI24235-2, complete sequence	62417	NZ_CP081353.1	IncP	IncP-1	N/A	000161__KX377410_00057	–	–	–	–	–	–	–
Pseudomonas aeruginosa strain P8W plasmid unnamed1, complete sequence	232884	NZ_CP081478.1	IncP	N.D.	IncP-7	000163__NC_011838_00078	–	–	–	–	+	–	–
Klebsiella pneumoniae strain AR8416 plasmid p3, complete sequence	45511	NZ_CP081817.1	IncP	IncP-1	N/A	000161__KX377410_00057	–	–	–	–	–	–	–
Pseudomonas mosselii strain DSM 17497 plasmid unnamed, complete sequence	65474	NZ_CP081967.1	IncP,rep_cluster_398	N.D.	IncP-9	000167__AJ344068_00003,001720__CP003962	+	–	–	–	–	–	–
Xanthomonas fragariae strain SHQP01 plasmid unnamed1, complete sequence	20157	NZ_CP082179.1	IncP	N.D.	IncP-6	000169__CP016835_00012	–	+	–	–	–	–	–
Xanthomonas cucurbitae strain MI_359 plasmid unnamed, complete sequence	14122	NZ_CP082216.1	IncP	N.D.	IncP-6	000169__CP016835_00012	–	+	–	–	–	–	–
Vibrio alginolyticus strain FJV2 plasmid unnamed1, complete sequence	33998	NZ_CP082305.1	IncP	N.D.	N/A	000165__AB453229	–	–	–	–	–	–	–
Vibrio alginolyticus strain FJV2 plasmid unnamed2, complete sequence	33975	NZ_CP082306.1	IncP	N.D.	N/A	000165__AB453229	–	–	–	–	–	–	–
Xanthomonas phaseoli pv. manihotis strain CHN01 plasmid pXAM44, complete sequence	45336	NZ_CP083577.1	IncP	N.D.	IncP-6	000169__CP016835_00012	–	+	–	–	–	–	–
Enterobacter cloacae complex sp. ECL352 plasmid unnamed2, complete sequence	70058	NZ_CP083711.1	IncP	IncP-1	N/A	000177__AB237782_00014	–	–	–	–	–	–	–
Mesorhizobium sp. B2-1-1 plasmid pB2-1-1, complete sequence	460611	NZ_CP083955.1	IncP	N.D.	N/A	000187__AP003017_00244	–	–	–	–	–	–	–
Pseudomonas amygdali strain 35-1 plasmid p1, complete sequence	76741	NZ_CP084213.1	IncP,rep_cluster_398	N.D.	IncP-9	000167__AJ344068_00003,001720__CP003962	+	–	–	–	–	–	–
Pseudomonas amygdali strain 35-1 plasmid p2, complete sequence	75135	NZ_CP084214.1	IncP,rep_cluster_283	N.D.	IncP-7	000163__NC_011838_00078,001575__FR820586_00001	–	–	–	–	+	–	–
Caballeronia grimmiae strain Lep1A1 plasmid p5, complete sequence	65095	NZ_CP084278.1	IncP	IncP-1	N/A	000177__AB237782_00014	–	–	–	–	–	–	–
Enterobacter hormaechei strain 60214CZ plasmid p60214CZ_VIM, complete sequence	311760	NZ_CP085747.1	IncHI1A,IncP	IncHI1A(NDM-CIT),IncHI1B(pNDM-CIT)	N/A	JX182975,000164__NC_022344_00310	–	–	–	–	–	+	–
Klebsiella michiganensis strain 53828CZ plasmid p53828CZ_VIM, complete sequence	364473	NZ_CP085766.1	IncHI1B,IncP	IncHI1A(NDM-CIT),IncHI1B(pNDM-CIT)	N/A	JX182975,000164__NC_022344_00310	–	–	–	–	–	+	–
Pseudomonas aeruginosa strain CCBH28525 plasmid pCCBH28525_KPC, complete sequence	60312	NZ_CP086065.1	IncP,rep_cluster_398	N.D.	IncP-9	000167__AJ344068_00003,001720__CP003962	+	–	–	–	–	–	–
Pseudomonas sp. CIP-10 plasmid unnamed2, complete sequence	61278	NZ_CP087162.1	IncP,rep_cluster_398	N.D.	IncP-9	000167__AJ344068_00003,001720__CP003962	+	–	–	–	–	–	–
Aeromonas veronii strain HD6448 plasmid pHD6448-KPC, complete sequence	33610	NZ_CP087268.1	IncP,IncU	IncP-6	IncP-6	000172__KU578314_00001,000210__KF623109_00045	–	–	+	–	–	–	–
Pseudomonas veronii strain G2 plasmid pPVG21, complete sequence	155798	NZ_CP089533.1	IncP	N.D.	IncP-7	000163__NC_011838_00078	–	–	–	–	+	–	–
Pseudomonas veronii strain G2 plasmid pPVG22, complete sequence	4992	NZ_CP089534.1	IncP	N.D.	N/A	000168__NC_021210_00003	–	–	–	–	–	–	–
Pseudomonas sp. 7-41 plasmid pCP7-41, complete sequence	205959	NZ_CP089552.1	IncP	N.D.	IncP-7	000163__NC_011838_00078	–	–	–	–	+	–	–
Burkholderia multivorans strain 2010Ycf503 plasmid p3_2010Ycf503, complete sequence	14081	NZ_CP090752.1	IncP	N.D.	IncP-6	000169__CP016835_00012	–	+	–	–	–	–	–
Enterobacter roggenkampii strain GD21SC1505 plasmid pHN21SC1505-4, complete sequence	27664	NZ_CP091085.1	IncP	IncP-6	IncP-6	000173__NC_007100_00053	–	–	–	+	–	–	–
Escherichia coli strain 1000C-3 plasmid pMHW-1, complete sequence	40232	NZ_CP091429.1	IncP	IncP-6	IncP-6	000172__KU578314_00001	–	–	+	–	–	–	–
Citrobacter portucalensis strain 56322CZ plasmid p56322CZ_VIM4, complete sequence	344532	NZ_CP091812.1	IncFII,IncHI1B,IncP	IncFII(pECLA),IncHI1A(NDM-CIT),IncHI1B(pNDM-CIT)	N/A	CP001919,JX182975,000164__NC_022344_00310	–	–	–	–	–	+	–
Escherichia coli strain M12 plasmid pM12-KPC, complete sequence	43534	NZ_CP093216.1	IncP,IncU	IncP-6	IncP-6	000172__KU578314_00001,000210__KF623109_00045	–	–	+	–	–	–	–
Klebsiella pneumoniae strain Iso00199 plasmid pIso00199_02, complete sequence	52096	NZ_CP095142.1	IncP	IncP-1	N/A	000161__KX377410_00057	–	–	–	–	–	–	–
Xanthomonas translucens pv. undulosa strain Xtu-UPB513 plasmid pUPB513, complete sequence	90481	NZ_CP096569.1	IncP	IncP-1	N/A	000180__NC_006830_00001	–	–	–	–	–	–	–
Pseudomonas aeruginosa strain NY5520 plasmid pNY5520-KPC, complete sequence	33003	NZ_CP096939.1	IncP,IncU	IncP-6	IncP-6	000173__NC_007100_00053,000210__KF623109_00045	–	–	–	+	–	–	–
Actinobacillus pleuropneumoniae strain GD2107 plasmid pGD2107-1, complete sequence	5027	NZ_CP097378.1	IncP	N.D.	N/A	000158__KX966395_00001	–	–	–	–	–	–	–
Pseudomonas sp. BYT-5 plasmid pBYT5-3, complete sequence	56145	NZ_CP097492.1	IncP	IncP-1	N/A	000177__AB237782_00014	–	–	–	–	–	–	–
Enterobacter hormaechei subsp. hormaechei strain ECC33 plasmid pECC33-49, complete sequence	49381	NZ_CP098487.1	IncP	IncP-1	N/A	000177__AB237782_00014	–	–	–	–	–	–	–
Pasteurella multocida strain XN-PM-1 plasmid pMAF5, complete sequence	5279	NZ_CP100664.1	IncP	N.D.	N/A	000158__KX966395_00001	–	–	–	–	–	–	–
Salmonella enterica subsp. enterica serovar Mbandaka strain R17.4855 plasmid pR17.4855_328k, complete sequence	328074	NZ_CP100723.1	IncHI1B,IncP	IncHI1A(NDM-CIT),IncHI1B(pNDM-CIT)	N/A	JX182975,000164__NC_022344_00310	–	–	–	–	–	+	–
Salmonella enterica subsp. enterica serovar Indiana strain XZ14C1328 plasmid pYUXZC1328-mcr, complete sequence	50798	NZ_CP102829.1	IncP	IncP-1	N/A	000161__KX377410_00057	–	–	–	–	–	–	–
Enterobacter hormaechei strain MB4528 Variant plasmid pMB4528_1, complete sequence	361069	NZ_CP103680.1	IncHI1B,IncP	IncHI1A(NDM-CIT),IncHI1B(pNDM-CIT)	N/A	JX182975,000164__NC_022344_00310	–	–	–	–	–	+	–
Enterobacter hormaechei strain ST90 plasmid pMB4528V_1, complete sequence	398127	NZ_CP103684.1	IncHI1A,IncP	IncHI1A(NDM-CIT),IncHI1B(pNDM-CIT)	N/A	JX182975,000164__NC_022344_00310	–	–	–	–	–	+	–
Klebsiella oxytoca strain ST34 plasmid pMB3888B_1, complete sequence	449953	NZ_CP103691.1	IncFII,IncHI1B,IncP,rep_cluster_2183	IncFII(pAR0022),IncFII(Yp),IncHI1A(NDM-CIT),IncHI1B(pNDM-CIT)	N/A	AJ851089,JX182975,000164__NC_022344_00310,CP033468_00001	–	–	–	–	–	+	–
Erwinia amylovora strain Ea102 plasmid pEA60, complete sequence	61198	NZ_CP104024.1	IncP	N.D.	N/A	000188__NC_013973_00002	–	–	–	–	–	–	–
Raoultella ornithinolytica strain MQB_Silv_108 plasmid pIncP6_Silv108, complete sequence	22326	NZ_CP104455.1	IncP	IncP-6	IncP-6	000173__NC_007100_00053	–	–	–	+	–	–	–
Xanthomonas hortorum strain Oregano 108 plasmid unnamed1, complete sequence	62884	NZ_CP107242.1	IncP	N.D.	IncP-6	000169__CP016835_00012	–	+	–	–	–	–	–
Serratia marcescens strain SMBC31 plasmid pSMBC31-39K, complete sequence	39600	NZ_CP109826.1	IncP,IncU	IncP-6	IncP-6	000172__KU578314_00001,000210__KF623109_00045	–	–	+	–	–	–	–
Enterobacter kobei strain SCLZS19 plasmid p7_SCLZS19, complete sequence	52089	NZ_CP110877.1	IncP	IncP-1	N/A	000161__KX377410_00057	–	–	–	–	–	–	–
Enterobacter kobei strain SCLZS19 plasmid pKPC2_SCLZS19, complete sequence	42506	NZ_CP110880.1	IncP,IncU	IncP-6	IncP-6	000172__KU578314_00001,000210__KF623109_00045	–	–	+	–	–	–	–
Klebsiella pneumoniae strain SYCC1 plasmid pSYCC1_mcr-1_53k, complete sequence	53177	NZ_CP113181.1	IncP	IncP-1	N/A	000161__KX377410_00057	–	–	–	–	–	–	–
Citrobacter freundii strain 2953647 plasmid unnamed1, complete sequence	359392	NZ_CP114565.1	IncHI1B,IncP	IncHI1A(NDM-CIT),IncHI1B(pNDM-CIT)	N/A	JX182975,000164__NC_022344_00310	–	–	–	–	–	+	–
Pseudomonas aeruginosa strain F010 plasmid pF010_2, complete sequence	44736	NZ_CP115282.1	IncP	N.D.	IncP-6	000169__CP016835_00012	–	+	–	–	–	–	–
Citrobacter freundii strain 2022CK-00369 plasmid unnamed1, complete sequence	355146	NZ_CP115615.1	IncHI1B,IncP	IncHI1A(NDM-CIT),IncHI1B(pNDM-CIT)	N/A	JX182975,000164__NC_022344_00310	–	–	–	–	–	+	–
Pseudomonas putida strain PD689_delTT1 plasmid pPD689_tt_L1, complete sequence	8187	NZ_CP115662.1	IncP	IncP-1	N/A	000182__CP002151_00001	–	–	–	–	–	–	–
Pseudomonas putida strain PD584_L3 plasmid pPD584_L3, complete sequence	8219	NZ_CP115664.1	IncP	IncP-1	N/A	000182__CP002151_00001	–	–	–	–	–	–	–
Pseudomonas putida strain PD584 plasmid pPD584, complete sequence	8187	NZ_CP115666.1	IncP	IncP-1	N/A	000182__CP002151_00001	–	–	–	–	–	–	–
Klebsiella oxytoca strain 2020CK-00200 plasmid unnamed1, complete sequence	372276	NZ_CP115680.1	IncHI1B,IncP	IncHI1A(NDM-CIT),IncHI1B(pNDM-CIT)	N/A	JX182975,000164__NC_022344_00310	–	–	–	–	–	+	–
Citrobacter braakii strain GW-Imi-1b1 plasmid unnamed3, complete sequence	28609	NZ_CP115730.1	IncP	IncP-6	IncP-6	000173__NC_007100_00053	–	–	–	+	–	–	–
Xanthomonas hortorum pv. pelargonii strain 305 plasmid unnamed2, complete sequence	51091	NZ_CP116674.1	IncP,rep_cluster_156	N.D.	IncP-6	000169__CP016835_00012,000928__KR071788_00051	–	+	–	–	–	–	–
Pseudomonas aeruginosa strain 2856 plasmid unnamed1, complete sequence	24068	NZ_CP116716.1	IncP	IncP-6	IncP-6	000172__KU578314_00001	–	–	+	–	–	–	–
Enterobacter hormaechei strain 2022CK-00700 plasmid unnamed1, complete sequence	310787	NZ_CP117751.1	IncHI2A,IncP,rep_cluster_1088	IncHI2,IncHI2A	N/A	BX664015,000164__NC_022344_00310,000340__KU353730	–	–	–	–	–	+	–
Aeromonas hydrophila strain K522 plasmid pK522-A-KPC, complete sequence	39080	NZ_CP118700.1	IncP,IncU	IncP-6	IncP-6	000172__KU578314_00001,000210__KF623109_00045	–	–	+	–	–	–	–
Aeromonas hydrophila strain K533 plasmid pK533-KPC, complete sequence	40641	NZ_CP118943.1	IncP,IncU	IncP-6	IncP-6	000172__KU578314_00001,000210__KF623109_00045	–	–	+	–	–	–	–
Citrobacter freundii strain 26019 plasmid p26019-3, complete sequence	35420	NZ_CP119051.1	IncP,IncU	IncP-6	IncP-6	000172__KU578314_00001,000210__KF623109_00045	–	–	+	–	–	–	–
Enterobacter hormaechei strain 334D3 plasmid p334D3, complete sequence	52007	NZ_CP119681.1	IncP	IncP-1	N/A	000177__AB237782_00014	–	–	–	–	–	–	–
Agrobacterium leguminum strain AT13 plasmid p3, complete sequence	96511	NZ_CP119975.1	IncP	IncP-1	N/A	000177__AB237782_00014	–	–	–	–	–	–	–
Pseudomonas aeruginosa strain NY7583 plasmid pNY7583-catB3, complete sequence	28293	NZ_CP120882.1	IncP	N.D.	IncP-6	000169__CP016835_00012	–	+	–	–	–	–	–
Pseudomonas aeruginosa strain NY11384 plasmid pNY11384-aadB, complete sequence	26618	NZ_CP120884.1	IncP	N.D.	IncP-6	000169__CP016835_00012	–	+	–	–	–	–	–
Burkholderia contaminans strain 5080 plasmid pBCO-3, complete sequence	49756	NZ_CP120952.1	IncP	IncP-1	N/A	000177__AB237782_00014	–	–	–	–	–	–	–
Delftia tsuruhatensis strain Ery-6A plasmid unnamed1	51319	NZ_CP120957.1	IncP	IncP-1	N/A	000177__AB237782_00014	–	–	–	–	–	–	–
Pseudomonas aeruginosa strain SE5381 plasmid pSE5381-aadB, complete sequence	26620	NZ_CP121188.1	IncP	N.D.	IncP-6	000169__CP016835_00012	–	+	–	–	–	–	–
Pasteurella multocida strain PM-3 plasmid unnamed, complete sequence	5259	NZ_CP121789.1	IncP	N.D.	N/A	000158__KX966395_00001	–	–	–	–	–	–	–
Pseudomonas aeruginosa strain SE5418 plasmid pSE5418-aacA3, complete sequence	25355	NZ_CP123896.1	IncP	N.D.	IncP-6	000169__CP016835_00012	–	+	–	–	–	–	–
Pseudomonas sp. P105 plasmid unnamed, complete sequence	132071	NZ_CP126694.1	IncP	N.D.	IncP-7	000163__NC_011838_00078	–	–	–	–	+	–	–
Xanthomonas fragariae strain LMG 703 plasmid pB, complete sequence	27159	NZ_CP127380.1	IncP	N.D.	IncP-6	000169__CP016835_00012	–	+	–	–	–	–	–
Klebsiella variicola strain PS00262.4 plasmid pPS00262_4A.1, complete sequence	315919	NZ_CP127497.1	IncHI2A,IncP,rep_cluster_1088	IncHI2,IncHI2A	N/A	BX664015,000164__NC_022344_00310,000340__KU353730	–	–	–	–	–	+	–
Neisseria gonorrhoeae strain 2020C08-294 plasmid p2020C08-294-2, complete sequence	5600	NZ_CP131618.1	IncP	N.D.	N/A	000157__HM756641_00003	–	–	–	–	–	–	–
Neisseria gonorrhoeae strain 2020N07-265 plasmid p2020N07-265-2, complete sequence	5600	NZ_CP131624.1	IncP	N.D.	N/A	000157__HM756641_00003	–	–	–	–	–	–	–
Neisseria gonorrhoeae strain 2020S05-258 plasmid p2020S05-258-2, complete sequence	5548	NZ_CP131628.1	IncP	N.D.	N/A	000157__HM756641_00003	–	–	–	–	–	–	–
Neisseria gonorrhoeae strain 2018S05-288 plasmid p2018S05-288-2, complete sequence	5600	NZ_CP131634.1	IncP	N.D.	N/A	000157__HM756641_00003	–	–	–	–	–	–	–
Neisseria gonorrhoeae strain 2010C02-038 plasmid p2010C02-038-2, complete sequence	5600	NZ_CP131643.1	IncP	N.D.	N/A	000157__HM756641_00003	–	–	–	–	–	–	–
Neisseria gonorrhoeae strain 2004S05-027 plasmid p2004S05-027-2, complete sequence	7427	NZ_CP131647.1	IncP	N.D.	N/A	000157__HM756641_00003	–	–	–	–	–	–	–
Pseudomonas aeruginosa strain ZYPA187 plasmid pZYPA187, complete sequence	452564	NZ_CP133754.1	IncP,IncU,rep_cluster_1115	N.D.	N/A	000164__NC_022344_00310,000210__KF623109_00045,000375__CP015879_00037	–	–	–	–	–	+	–
Enterobacter cloacae strain isolateF plasmid pIsolateF_D, complete sequence	36674	NZ_CP135479.1	IncP	IncP-6	IncP-6	000172__KU578314_00001	–	–	+	–	–	–	–
Citrobacter freundii strain UKJ86 plasmid pUKJ86_1, complete sequence	370755	NZ_CP139849.1	IncHI1B,IncP	IncHI1A(NDM-CIT),IncHI1B(pNDM-CIT)	N/A	JX182975,000164__NC_022344_00310	–	–	–	–	–	+	–
Mesorhizobium huakuii strain NZP2235 plasmid pMhuNZP2235a, complete sequence	221974	NZ_CP139859.1	IncP	N.D.	N/A	000187__AP003017_00244	–	–	–	–	–	–	–
Enterobacter hormaechei strain EB3_SW1_43.22_ST134 plasmid pEB3_IMP1, complete sequence	360600	NZ_CP141538.1	IncHI1B,IncP	IncHI1A(NDM-CIT),IncHI1B(pNDM-CIT)	N/A	JX182975,000164__NC_022344_00310	–	–	–	–	–	+	–
Pseudomonas veronii strain T1 plasmid unnamed2, complete sequence	275089	NZ_CP142043.1	IncP	N.D.	IncP-7	000163__NC_011838_00078	–	–	–	–	+	–	–
Citrobacter freundii strain B18196 plasmid pB18196_2, complete sequence	444144	NZ_CP142906.1	IncHI1B,IncP	IncHI1A(NDM-CIT),IncHI1B(pNDM-CIT)	N/A	JX182975,000164__NC_022344_00310	–	–	–	–	–	+	–
Pseudomonas sp. JS3066 plasmid pJS3066, complete sequence	109408	NZ_CP143313.1	IncP	IncP-1	N/A	000177__AB237782_00014	–	–	–	–	–	–	–
Salmonella enterica subsp. enterica serovar 4,[5],12:i:- strain ZC055 plasmid pIncHI1B, complete sequence	353748	NZ_CP145535.1	IncHI1A,IncP	IncHI1A(NDM-CIT),IncHI1B(pNDM-CIT)	N/A	JX182975,000164__NC_022344_00310	–	–	–	–	–	+	–
Providencia huaxiensis strain Z2CR1897 plasmid pZ2CR1897_KPC-2, complete sequence	28487	NZ_CP145915.1	IncP,IncU	IncP-6	IncP-6	000173__NC_007100_00053,000210__KF623109_00045	–	–	–	+	–	–	–
Escherichia coli strain KMi029 plasmid pKMi029_2, complete sequence	68347	NZ_CP147111.1	IncP	IncP-1	N/A	000161__KX377410_00057	–	–	–	–	–	–	–
Klebsiella pneumoniae strain GN02018 plasmid unnamed7, complete sequence	310528	NZ_CP147592.1	IncFIB,IncHI1B,IncP	IncFIB(pNDM-Mar),IncHI1B(pNDM-MAR)	N/A	CP024497_00001,JN420336,000164__NC_022344_00310	–	–	–	–	–	+	–
Klebsiella pneumoniae strain GN02348 plasmid unnamed1, complete sequence	312660	NZ_CP147600.1	IncFIB,IncHI1B,IncP	IncFIB(pNDM-Mar),IncHI1B(pNDM-MAR)	N/A	CP024497_00001,JN420336,000164__NC_022344_00310	–	–	–	–	–	+	–
Klebsiella variicola strain KVTMDU plasmid p3_KVTMDU, complete sequence	119262	NZ_CP151190.1	IncFII,IncP,IncU	IncFII(pBK30683),IncP-6	IncP-6	KF954760,000172__KU578314_00001,000210__KF623109_00045	–	–	+	–	–	–	–
Citrobacter freundii strain CFTMDU plasmid p5_CFTMDU, complete sequence	38297	NZ_CP151207.1	IncP,IncU	IncP-6	IncP-6	000172__KU578314_00001,000210__KF623109_00045	–	–	+	–	–	–	–
Pasteurella multocida strain P154 plasmid pP154_P02	5237	NZ_CP152405.1	IncP	N.D.	N/A	000158__KX966395_00001	–	–	–	–	–	–	–
Pseudomonas kurunegalensis strain 2024CK-00038 plasmid unnamed3, complete sequence	93583	NZ_CP156904.1	IncP,rep_cluster_398	N.D.	IncP-9	000167__AJ344068_00003,001720__CP003962	+	–	–	–	–	–	–
Proteus mirabilis plasmid R772, complete sequence	61514	NZ_KF743817.1	IncP	IncP-1	N/A	000177__AB237782_00014	–	–	–	–	–	–	–
Bordetella bronchiseptica plasmid R906, complete sequence	58270	NZ_KF743818.1	IncP	IncP-1	N/A	000177__AB237782_00014	–	–	–	–	–	–	–
Achromobacter xylosoxidans strain A22732 plasmid pA22732-IMP, complete sequence	49804	NZ_KJ588780.1	IncP	IncP-1	N/A	000177__AB237782_00014	–	–	–	–	–	–	–
Pseudomonas sp. EGD-AKN5 plasmid unnamed, complete sequence	108845	NZ_KP289281.1	IncP	IncP-1	N/A	000176__U67194	–	–	–	–	–	–	–
Escherichia coli isolate FP671 plasmid pHNFP671, complete sequence	82807	NZ_KP324830.1	IncP,rep_cluster_282,rep_cluster_312	IncP-1,repUS18	N/A	000161__KX377410_00057,001559__KC561137_00007,001623__NC_020920_00001	–	–	–	–	–	–	–
Salmonella enterica subsp. enterica serovar Typhimurium strain 21I5 isolate 8025 plasmid p8025, complete sequence	311280	NZ_KP899803.1	IncHI1B,IncP	IncHI1A(NDM-CIT),IncHI1B(pNDM-CIT)	N/A	JX182975,000164__NC_022344_00310	–	–	–	–	–	+	–
Pseudomonas aeruginosa strain MRSN17623 plasmid pMRVIM0713, complete sequence	36032	NZ_KP975076.1	IncP	N.D.	IncP-6	000169__CP016835_00012	–	+	–	–	–	–	–
Aeromonas hydrophila strain WCHAH01 plasmid pKPC2, complete sequence	44451	NZ_KR014106.1	IncP,IncU	IncP-6	IncP-6	000172__KU578314_00001,000210__KF623109_00045	–	–	+	–	–	–	–
Klebsiella pneumoniae strain Kp2964 plasmid 2964TF, complete sequence	170244	NZ_KT935446.1	IncC,IncP	IncC	N/A	000092__CP025470,000164__NC_022344_00310	–	–	–	–	–	+	–
Variovorax paradoxus plasmid pBS64, complete sequence	58745	NZ_KU356987.1	IncP	IncP-1	N/A	000177__AB237782_00014	–	–	–	–	–	–	–
Variovorax paradoxus plasmid pHB44, complete sequence	57450	NZ_KU356988.1	IncP	IncP-1	N/A	000177__AB237782_00014	–	–	–	–	–	–	–
Pseudomonas aeruginosa strain 10265 plasmid p10265-KPC, complete sequence	38939	NZ_KU578314.1	IncP,IncU	IncP-6	IncP-6	000172__KU578314_00001,000210__KF623109_00045	–	–	+	–	–	–	–
Pseudomonas aeruginosa strain D5170990 plasmid pD5170990, complete sequence	32424	NZ_KX169264.1	IncP,IncU	IncU	IncP-6	000169__CP016835_00012,000210__KF623109_00045	–	+	–	–	–	–	–
Klebsiella pneumoniae strain WCHKP1511 plasmid pMCR_1511, complete sequence	57278	NZ_KX377410.1	IncP	IncP-1	N/A	000161__KX377410_00057	–	–	–	–	–	–	–
Escherichia coli strain ZJ623 plasmid unnamed, complete sequence	47409	NZ_KX580713.1	IncP	IncP-1	N/A	000161__KX377410_00057	–	–	–	–	–	–	–
Citrobacter freundii strain AtetA plasmid pLNU-11, complete sequence	35840	NZ_KX863568.1	IncP	IncP-6	IncP-6	000173__NC_007100_00053	–	–	–	+	–	–	–
Pseudomonas aeruginosa plasmid pJB12, complete sequence	30361	NZ_KX889311.1	IncP	N.D.	IncP-6	000169__CP016835_00012	–	+	–	–	–	–	–
Enterobacter cloacae strain H140960786 plasmid pJF-786, complete sequence	25354	NZ_KX912255.1	IncP	N.D.	N/A	000171__KX912255_00001	–	–	–	–	–	–	–
Glaesserella parasuis strain HpsGC plasmid pHPSGC, complete sequence	5279	NZ_KX966395.1	IncP	N.D.	N/A	000158__KX966395_00001	–	–	–	–	–	–	–
Leclercia adecarboxylata plasmid pLec-476cz, complete sequence	311758	NZ_KY320277.1	IncHI1A,IncP	IncHI1A(NDM-CIT),IncHI1B(pNDM-CIT)	N/A	JX182975,000164__NC_022344_00310	–	–	–	–	–	+	–
Salmonella enterica subsp. enterica serovar Typhimurium strain YL14P053 plasmid pMCR16_P053, complete sequence	47824	NZ_KY352406.1	IncP	IncP-1	N/A	000161__KX377410_00057	–	–	–	–	–	–	–
Escherichia coli strain WCHEC050622 plasmid pMCR_WCHEC1622, complete sequence	49897	NZ_KY463452.1	IncP	IncP-1	N/A	000161__KX377410_00057	–	–	–	–	–	–	–
Pseudomonas aeruginosa strain FFUP_PS_37 plasmid pJB37, complete sequence	464804	NZ_KY494864.1	IncP,rep_cluster_1115	N.D.	IncP-2	000164__NC_022344_00310,000375__CP015879_00037	–	–	–	–	–	+	+
Pseudomonas fluorescens strain PC24 plasmid pPHE24, complete sequence	120754	NZ_KY503037.1	IncP	N.D.	IncP-7	000163__NC_011838_00078	–	–	–	–	+	–	–
Klebsiella oxytoca strain pKOX3 plasmid p5-KPC, complete sequence	40275	NZ_KY913901.1	IncP,IncU	IncP-6	IncP-6	000172__KU578314_00001,000210__KF623109_00045	–	–	+	–	–	–	–
Serratia marcescens strain MRY16-414SMA plasmid pMRY16-414SMA_2, complete sequence	28764	NZ_LC486677.1	IncP	IncP-6	IncP-6	000173__NC_007100_00053	–	–	–	+	–	–	–
Escherichia coli strain VNCEc117 plasmid pVNCEc117, complete sequence	50507	NZ_LC549805.1	IncP	IncP-1	N/A	000161__KX377410_00057	–	–	–	–	–	–	–
Pseudomonas aeruginosa strain NCGM3449 plasmid pNCGM3449, complete sequence	64644	NZ_LC586262.1	IncP,rep_cluster_398	N.D.	IncP-9	000167__AJ344068_00003,001720__CP003962	+	–	–	–	–	–	–
Pseudomonas aeruginosa strain NCGM3517 plasmid pNCGM3517, complete sequence	64644	NZ_LC586263.1	IncP,rep_cluster_398	N.D.	IncP-9	000167__AJ344068_00003,001720__CP003962	+	–	–	–	–	–	–
Pseudomonas aeruginosa strain NCGM3596 plasmid pNCGM3596, complete sequence	65553	NZ_LC586264.1	IncP,rep_cluster_398	N.D.	IncP-9	000167__AJ344068_00003,001720__CP003962	+	–	–	–	–	–	–
Pseudomonas aeruginosa strain NCGM3741 plasmid pNCGM3741, complete sequence	64914	NZ_LC586265.1	IncP,rep_cluster_398	N.D.	IncP-9	000167__AJ344068_00003,001720__CP003962	+	–	–	–	–	–	–
Pseudomonas aeruginosa strain NCGM3814_2 plasmid pNCGM3814_2, complete sequence	65553	NZ_LC586266.1	IncP,rep_cluster_398	N.D.	IncP-9	000167__AJ344068_00003,001720__CP003962	+	–	–	–	–	–	–
Pseudomonas aeruginosa strain JUPA4001 plasmid pJUPA4001, complete sequence	64681	NZ_LC586267.2	IncP,rep_cluster_398	N.D.	IncP-9	000167__AJ344068_00003,001720__CP003962	+	–	–	–	–	–	–
Pseudomonas aeruginosa strain JUPA4018 plasmid pJUPA4018, complete sequence	64644	NZ_LC586268.1	IncP,rep_cluster_398	N.D.	IncP-9	000167__AJ344068_00003,001720__CP003962	+	–	–	–	–	–	–
Pseudomonas aeruginosa isolate 1 plasmid 2, complete sequence	24853	NZ_LS998784.1	IncP,IncP	N.D.	IncP-6	000172__KU578314_00001,000173__NC_007100_00053	–	–	+	+	–	–	–
Neisseria gonorrhoeae strain WHO M plasmid 2, complete sequence	5597	NZ_LT591905.1	IncP	N.D.	N/A	000157__HM756641_00003	–	–	–	–	–	–	–
Neisseria gonorrhoeae strain WHO N plasmid 2, complete sequence	7449	NZ_LT591911.1	IncP	N.D.	N/A	000157__HM756641_00003	–	–	–	–	–	–	–
Neisseria gonorrhoeae strain WHO O plasmid 2, complete sequence	5598	NZ_LT592147.1	IncP	N.D.	N/A	000157__HM756641_00003	–	–	–	–	–	–	–
Neisseria gonorrhoeae strain WHO_V plasmid 2, complete sequence	7427	NZ_LT592151.1	IncP	N.D.	N/A	000157__HM756641_00003	–	–	–	–	–	–	–
Xanthomonas fragariae strain NBC2815 plasmid pNBC2815-21, complete sequence	21045	NZ_LT853881.1	IncP	N.D.	IncP-6	000169__CP016835_00012	–	+	–	–	–	–	–
Xanthomonas fragariae strain PD885 plasmid pPD885-27, complete sequence	27106	NZ_LT853884.1	IncP	N.D.	IncP-6	000169__CP016835_00012	–	+	–	–	–	–	–
Xanthomonas fragariae strain PD5205 plasmid pPD5205-21, complete sequence	20830	NZ_LT853887.1	IncP	N.D.	IncP-6	000169__CP016835_00012	–	+	–	–	–	–	–
Citrobacter freundii isolate CF121SC21 plasmid 1, complete sequence	40186	NZ_LT992437.1	IncP,IncU	IncP-6	IncP-6	000172__KU578314_00001,000210__KF623109_00045	–	–	+	–	–	–	–
Escherichia coli strain HKSHmcr1_P2_EC plasmid pHKSHmcr1_P2_p1, complete sequence	47818	NZ_MF136778.1	IncP	IncP-1	N/A	000161__KX377410_00057	–	–	–	–	–	–	–
Pseudomonas aeruginosa strain 1160 plasmid p1160-VIM, complete sequence	205426	NZ_MF144194.1	IncP	N.D.	IncP-7	000163__NC_011838_00078	–	–	–	–	+	–	–
Escherichia coli strain WCHEC-LL123 plasmid pMCR3_WCHEC-LL123, complete sequence	52208	NZ_MF489760.1	IncP	IncP-1	N/A	000161__KX377410_00057	–	–	–	–	–	–	–
Morganella morganii strain Mmo-37590cz plasmid pMMO-37590cz, complete sequence	30051	NZ_MF497782.1	IncP	IncP-6	IncP-6	000173__NC_007100_00053	–	–	–	+	–	–	–
Pseudomonas putida strain KSS14 plasmid pVIM_Pse-KSS14, complete sequence	49730	NZ_MF564291.1	IncP,rep_cluster_398	N.D.	IncP-9	000167__AJ344068_00003,001720__CP003962	+	–	–	–	–	–	–
Escherichia coli strain WCHEC025943 plasmid pMCR3_WCHEC1943, complete sequence	50520	NZ_MF678351.1	IncP	IncP-1	N/A	000161__KX377410_00057	–	–	–	–	–	–	–
Actinobacillus indolicus strain pAIFJ1 plasmid pAIFJ1, complete sequence	5087	NZ_MF678833.1	IncP	N.D.	N/A	000158__KX966395_00001	–	–	–	–	–	–	–
Escherichia coli strain GDT6F36 plasmid pHNGDF36-1, complete sequence	52740	NZ_MF978389.1	IncP	IncP-1	N/A	000161__KX377410_00057	–	–	–	–	–	–	–
Escherichia coli strain GDP6F1 plasmid pHNGDF1-1, complete sequence	50435	NZ_MF990207.1	IncP	IncP-1	N/A	000161__KX377410_00057	–	–	–	–	–	–	–
Escherichia coli strain ECSC102 plasmid pECSC102, complete sequence	60744	NZ_MG552133.1	IncP	IncP-1	N/A	000161__KX377410_00057	–	–	–	–	–	–	–
Citrobacter freundii strain Cfr-33795cz plasmid pCfr-33795cz, complete sequence	30051	NZ_MG558000.1	IncP	IncP-6	IncP-6	000173__NC_007100_00053	–	–	–	+	–	–	–
Escherichia coli strain GDZJ002 plasmid pGDZJ002-1, complete sequence	50818	NZ_MH043623.1	IncP	IncP-1	N/A	000161__KX377410_00057	–	–	–	–	–	–	–
Escherichia coli strain GDZJ003 plasmid pGDZJ003-1-MCR-3, complete sequence	50537	NZ_MH043625.1	IncP	IncP-1	N/A	000161__KX377410_00057	–	–	–	–	–	–	–
Escherichia coli strain GDZJ004 plasmid pGDZJ004, complete sequence	50519	NZ_MH043626.1	IncP	IncP-1	N/A	000161__KX377410_00057	–	–	–	–	–	–	–
Pseudomonas aeruginosa strain PA1280 plasmid pICP-4GES, complete sequence	50914	NZ_MH053445.1	IncP	IncP-1	N/A	000177__AB237782_00014	–	–	–	–	–	–	–
Neisseria gonorrhoeae strain Ng 8903 plasmid pJRD20, complete sequence	5591	NZ_MH140434.1	IncP	N.D.	N/A	000157__HM756641_00003	–	–	–	–	–	–	–
Neisseria gonorrhoeae strain NG GC-159 plasmid pJD5, complete sequence	5597	NZ_MH140435.1	IncP	N.D.	N/A	000157__HM756641_00003	–	–	–	–	–	–	–
Actinobacillus pleuropneumoniae strain MV780 plasmid p780, complete sequence	5128	NZ_MH457196.1	IncP	N.D.	N/A	000158__KX966395_00001	–	–	–	–	–	–	–
Actinobacillus pleuropneumoniae strain MIDG2567 plasmid pM2567Tet, complete sequence	3386	NZ_MH457197.1	IncP	N.D.	N/A	000158__KX966395_00001	–	–	–	–	–	–	–
Actinobacillus pleuropneumoniae strain MIDG2656 plasmid pM2656Tet, complete sequence	3366	NZ_MH457198.1	IncP	N.D.	N/A	000158__KX966395_00001	–	–	–	–	–	–	–
Actinobacillus pleuropneumoniae strain MIDG2658 plasmid pM2567Tet, complete sequence	3376	NZ_MH457199.1	IncP	N.D.	N/A	000158__KX966395_00001	–	–	–	–	–	–	–
Actinobacillus pleuropneumoniae strain MIDG3202 plasmid pM3202Tet, complete sequence	3366	NZ_MH457200.1	IncP	N.D.	N/A	000158__KX966395_00001	–	–	–	–	–	–	–
Actinobacillus pleuropneumoniae strain MIDG3233 plasmid pM23233Tet, complete sequence	3366	NZ_MH457201.1	IncP	N.D.	N/A	000158__KX966395_00001	–	–	–	–	–	–	–
Actinobacillus pleuropneumoniae strain MIDG3362 plasmid pM3362MDR, complete sequence	12666	NZ_MH457202.1	IncP,rep_cluster_1875	N.D.	N/A	000158__KX966395_00001,001311__EU715370_00012	–	–	–	–	–	–	–
Vibrio alginolyticus strain Vb1636 plasmid pVb1636, complete sequence	56917	NZ_MH548371.1	IncP	N.D.	N/A	000165__AB453229	–	–	–	–	–	–	–
Aeromonas taiwanensis strain L186 plasmid p186-KPC, complete sequence	53205	NZ_MH624130.1	IncP,IncQ2,IncQ2,IncU,rep_cluster_2037	IncP-6,IncQ2	IncP-6	000172__KU578314_00001,KX946994_00006,000201__KJ631731_00005,000210__KF623109_00045,001465__CP007568	–	–	+	–	–	–	–
Aeromonas taiwanensis strain L198 plasmid p198-KPC, complete sequence	53205	NZ_MH624131.1	IncP,IncQ2,IncQ2,IncU,rep_cluster_2037	IncP-6,IncQ2	IncP-6	000172__KU578314_00001,KX946994_00006,000201__KJ631731_00005,000210__KF623109_00045,001465__CP007568	–	–	+	–	–	–	–
Aeromonas taiwanensis strain L1713 plasmid p1713-KPC, complete sequence	53205	NZ_MH624132.1	IncP,IncQ2,IncQ2,IncU,rep_cluster_2037	IncP-6,IncQ2	IncP-6	000172__KU578314_00001,KX946994_00006,000201__KJ631731_00005,000210__KF623109_00045,001465__CP007568	–	–	+	–	–	–	–
Klebsiella pneumoniae strain A1705 plasmid pA1705-KPC, complete sequence	42055	NZ_MH909348.1	IncP,IncU	IncP-6	IncP-6	000172__KU578314_00001,000210__KF623109_00045	–	–	+	–	–	–	–
Klebsiella pneumoniae strain A1706 plasmid pA1706-KPC, complete sequence	39014	NZ_MH909350.1	IncP,IncU	IncP-6	IncP-6	000172__KU578314_00001,000210__KF623109_00045	–	–	+	–	–	–	–
Citrobacter braakii strain CRE3 plasmid pCRE3-KPC, complete sequence	62673	NZ_MH919378.1	IncP,IncR,IncU	IncP-6,IncR	IncP-6	000172__KU578314_00001,000204__CP008701_00115,000210__KF623109_00045	–	–	+	–	–	–	–
Citrobacter freundii plasmid pCRE12-KPC, complete sequence	31445	NZ_MK050973.1	IncP,IncU	IncP-6	IncP-6	000172__KU578314_00001,000210__KF623109_00045	–	–	+	–	–	–	–
Pseudomonas mendocina strain 57 plasmid pAER57, complete sequence	102812	NZ_MK671726.1	IncP,rep_cluster_398,rep_cluster_688	N.D.	IncP-9	000167__AJ344068_00003,001720__CP003962,002152__NC_019906_00045	+	–	–	–	–	–	–
Neisseria gonorrhoeae strain Asian-TEM135-MIC256 plasmid PJD4, complete sequence	7427	NZ_MK973072.1	IncP	N.D.	N/A	000157__HM756641_00003	–	–	–	–	–	–	–
Neisseria gonorrhoeae strain Asian-TEM135-MIC16 plasmid PJD4, complete sequence	7427	NZ_MK973073.1	IncP	N.D.	N/A	000157__HM756641_00003	–	–	–	–	–	–	–
Neisseria gonorrhoeae strain Asian-TEM1-MIC256 plasmid PJD4, complete sequence	7427	NZ_MK973074.1	IncP	N.D.	N/A	000157__HM756641_00003	–	–	–	–	–	–	–
Neisseria gonorrhoeae strain Asian-TEM135-MIC128 plasmid PJD4, complete sequence	7427	NZ_MK973075.1	IncP	N.D.	N/A	000157__HM756641_00003	–	–	–	–	–	–	–
Neisseria gonorrhoeae strain Asian-TEM1-MIC128 plasmid PJD4, complete sequence	7428	NZ_MK973076.1	IncP	N.D.	N/A	000157__HM756641_00003	–	–	–	–	–	–	–
Neisseria gonorrhoeae strain Asian-TEM1-MIC32 plasmid PJD4, complete sequence	7427	NZ_MK973077.1	IncP	N.D.	N/A	000157__HM756641_00003	–	–	–	–	–	–	–
Neisseria gonorrhoeae strain Asian-TEM1-MIC64 plasmid PJD4, complete sequence	7427	NZ_MK973078.1	IncP	N.D.	N/A	000157__HM756641_00003	–	–	–	–	–	–	–
Neisseria gonorrhoeae strain Asian-TEM135-MIC64 plasmid PJD4, complete sequence	7405	NZ_MK973079.1	IncP	N.D.	N/A	000157__HM756641_00003	–	–	–	–	–	–	–
Neisseria gonorrhoeae strain Asian-TEM1-MIC512 plasmid PJD4, complete sequence	7427	NZ_MK973080.1	IncP	N.D.	N/A	000157__HM756641_00003	–	–	–	–	–	–	–
Neisseria gonorrhoeae strain Asian-TEM135-MIC512 plasmid PJD4, complete sequence	7427	NZ_MK973081.1	IncP	N.D.	N/A	000157__HM756641_00003	–	–	–	–	–	–	–
Neisseria gonorrhoeae strain African-TEM1-MIC32 plasmid PJD5, complete sequence	5601	NZ_MK973082.1	IncP	N.D.	N/A	000157__HM756641_00003	–	–	–	–	–	–	–
Neisseria gonorrhoeae strain African-TEM1-MIC64 plasmid PJD5, complete sequence	5600	NZ_MK973083.1	IncP	N.D.	N/A	000157__HM756641_00003	–	–	–	–	–	–	–
Neisseria gonorrhoeae strain African-TEM 1-MIC16 plasmid PJD5, complete sequence	5600	NZ_MK973084.1	IncP	N.D.	N/A	000157__HM756641_00003	–	–	–	–	–	–	–
Neisseria gonorrhoeae strain Afican-TEM1-MIC8 plasmid PJD5, complete sequence	5600	NZ_MK973085.1	IncP	N.D.	N/A	000157__HM756641_00003	–	–	–	–	–	–	–
Neisseria gonorrhoeae strain African-TEM1-MIC128 plasmid PJD5, complete sequence	5600	NZ_MK973086.1	IncP	N.D.	N/A	000157__HM756641_00003	–	–	–	–	–	–	–
Pseudomonas aeruginosa strain 164130 plasmid p4130-KPC, complete sequence	58104	NZ_MN336501.1	IncP	N.D.	IncP-6	000169__CP016835_00012	–	+	–	–	–	–	–
Pseudomonas aeruginosa strain 1943 plasmid pPaeBURNS1, complete sequence	50465	NZ_MN386974.1	IncP	IncP-1	N/A	000177__AB237782_00014	–	–	–	–	–	–	–
Klebsiella pneumoniae strain NMI4661/17 plasmid pKRA-GES-5, complete sequence	25010	NZ_MN436715.1	IncP	IncP-6	IncP-6	000173__NC_007100_00053	–	–	–	+	–	–	–
Enterobacter cloacae strain 30860 plasmid p30860-KPC, complete sequence	39013	NZ_MN477223.1	IncP,IncU	IncP-6	IncP-6	000172__KU578314_00001,000210__KF623109_00045	–	–	+	–	–	–	–
Citrobacter sp. strain 172116965 plasmid p116965-KPC, complete sequence	40013	NZ_MN539620.1	IncP,IncU	IncP-6	IncP-6	000172__KU578314_00001,000210__KF623109_00045	–	–	+	–	–	–	–
Pseudomonas aeruginosa strain NK546 plasmid pNK546b, complete sequence	232884	NZ_MN583270.1	IncP	N.D.	IncP-7	000163__NC_011838_00078	–	–	–	–	+	–	–
Escherichia coli plasmid pUZ8002, complete sequence	55695	NZ_MN602278.1	IncP	IncP-1	N/A	000182__CP002151_00001	–	–	–	–	–	–	–
Pseudomonas aeruginosa strain NY5085 plasmid pNY5085-IMP, complete sequence	71463	NZ_MN961673.1	IncP,rep_cluster_398	N.D.	IncP-9	000167__AJ344068_00003,001720__CP003962	+	–	–	–	–	–	–
Neisseria gonorrhoeae strain 140 plasmid pC, complete sequence	5600	NZ_MT296561.1	IncP	N.D.	N/A	000157__HM756641_00003	–	–	–	–	–	–	–
Neisseria gonorrhoeae strain 324 plasmid pC, complete sequence	5600	NZ_MT296577.1	IncP	N.D.	N/A	000157__HM756641_00003	–	–	–	–	–	–	–
Neisseria gonorrhoeae strain 124 plasmid pC, complete sequence	5600	NZ_MT296579.1	IncP	N.D.	N/A	000157__HM756641_00003	–	–	–	–	–	–	–
Escherichia coli strain PN143 plasmid pPN143, complete sequence	50379	NZ_MT449718.1	IncP	IncP-1	N/A	000161__KX377410_00057	–	–	–	–	–	–	–
Escherichia coli strain PN150 plasmid pPN150, complete sequence	50525	NZ_MT449719.1	IncP	IncP-1	N/A	000161__KX377410_00057	–	–	–	–	–	–	–
Klebsiella pneumoniae strain RIVM_C014947 plasmid pRIVM_C014947_3, complete sequence	29323	NZ_MT560066.1	IncP,IncU	IncP-6	IncP-6	000172__KU578314_00001,000210__KF623109_00045	–	–	+	–	–	–	–
Escherichia coli strain GDE6P124 plasmid pHNEP124, complete sequence	60430	NZ_MT667260.1	IncP	IncP-1	N/A	000161__KX377410_00057	–	–	–	–	–	–	–
Pseudomonas aeruginosa strain NMI804/03 plasmid pPUV-1, complete sequence	489508	NZ_MT732179.1	IncP,rep_cluster_1115	N.D.	IncP-2	000164__NC_022344_00310,000375__CP015879_00037	–	–	–	–	–	+	+
Pseudomonas aeruginosa strain NMI259/06 plasmid pPUV-2, complete sequence	471725	NZ_MT732180.1	IncP,rep_cluster_1115	N.D.	IncP-2	000164__NC_022344_00310,000375__CP015879_00037	–	–	–	–	–	+	+
Pseudomonas aeruginosa strain NMI981/06 plasmid pPUV-3, complete sequence	458868	NZ_MT732181.1	IncP,rep_cluster_1115	N.D.	IncP-2	000164__NC_022344_00310,000375__CP015879_00037	–	–	–	–	–	+	+
Pseudomonas aeruginosa strain NMI1185/06 plasmid pPUV-4, complete sequence	433698	NZ_MT732182.1	IncP,rep_cluster_1115	N.D.	IncP-2	000164__NC_022344_00310,000375__CP015879_00037	–	–	–	–	–	+	+
Pseudomonas aeruginosa strain NMI3438/07 plasmid pPUV-6, complete sequence	489681	NZ_MT732184.1	IncP,rep_cluster_1115	N.D.	IncP-2	000164__NC_022344_00310,000375__CP015879_00037	–	–	–	–	–	+	+
Pseudomonas aeruginosa strain NMI2635/08 plasmid pPUV-8, complete sequence	489682	NZ_MT732186.1	IncP,rep_cluster_1115	N.D.	IncP-2	000164__NC_022344_00310,000375__CP015879_00037	–	–	–	–	–	+	+
Pseudomonas aeruginosa strain NMI3364/08 plasmid pPUV-9, complete sequence	452776	NZ_MT732187.1	IncP,rep_cluster_1115	N.D.	IncP-2	000164__NC_022344_00310,000375__CP015879_00037	–	–	–	–	–	+	+
Pseudomonas aeruginosa strain NMI3005/09 plasmid pPUV-10, complete sequence	470075	NZ_MT732188.1	IncP,rep_cluster_1115	N.D.	IncP-2	000164__NC_022344_00310,000375__CP015879_00037	–	–	–	–	–	+	+
Pseudomonas aeruginosa strain NMI162/10 plasmid pPUV-11, complete sequence	436091	NZ_MT732189.1	IncP,rep_cluster_1115	N.D.	IncP-2	000164__NC_022344_00310,000375__CP015879_00037	–	–	–	–	–	+	+
Pseudomonas aeruginosa strain NMI8635/11 plasmid pPUV-12, complete sequence	440659	NZ_MT732190.1	IncP,rep_cluster_1115	N.D.	IncP-2	000164__NC_022344_00310,000375__CP015879_00037	–	–	–	–	–	+	+
Pseudomonas aeruginosa strain NMI6124/12 plasmid pPUV-14, complete sequence	421847	NZ_MT732192.1	IncP,rep_cluster_1115	N.D.	IncP-2	000164__NC_022344_00310,000375__CP015879_00037	–	–	–	–	–	+	+
Pseudomonas aeruginosa strain NMI1389/13 plasmid pPUV-15, complete sequence	433807	NZ_MT732193.1	IncP,rep_cluster_1115	N.D.	N/A	000164__NC_022344_00310,000375__CP015879_00037	–	–	–	–	–	+	–
Pseudomonas aeruginosa strain NMI5912/09 plasmid pPUV-18, complete sequence	426903	NZ_MT732196.1	IncP,rep_cluster_1115	N.D.	IncP-2	000164__NC_022344_00310,000375__CP015879_00037	–	–	–	–	–	+	+
Pseudomonas aeruginosa strain NMI2785/12 plasmid pPUV-19, complete sequence	425512	NZ_MT732197.1	IncP,rep_cluster_1115	N.D.	IncP-2	000164__NC_022344_00310,000375__CP015879_00037	–	–	–	–	–	+	+
Morganella morganii strain nx_m63 plasmid pNXM63-IMP, complete sequence	53129	NZ_MW150990.1	IncP	IncP-1	N/A	000177__AB237782_00014	–	–	–	–	–	–	–
Pseudomonas aeruginosa strain C6 plasmid pP6VIM-11, complete sequence	61183	NZ_MW300275.1	IncP	IncP-1	N/A	000177__AB237782_00014	–	–	–	–	–	–	–
Pseudomonas aeruginosa strain Ota2 plasmid pPOta2VIM-11, complete sequence	44597	NZ_MW300276.1	IncP	IncP-1	N/A	000177__AB237782_00014	–	–	–	–	–	–	–
Escherichia coli strain CV601 plasmid pTE_C_2, complete sequence	49709	NZ_MW574937.1	IncP	IncP-1	N/A	000175__JQ004408_00022	–	–	–	–	–	–	–
Escherichia coli strain CV601 plasmid pTE_C_3, complete sequence	63269	NZ_MW574938.1	IncP	IncP-1	N/A	000175__JQ004408_00022	–	–	–	–	–	–	–
Escherichia coli strain CV601 plasmid pTE_C_4, complete sequence	62942	NZ_MW574939.1	IncP	IncP-1	N/A	000177__AB237782_00014	–	–	–	–	–	–	–
Escherichia coli strain CV601 plasmid pTE_T100_2, complete sequence	51649	NZ_MW574941.1	IncP	IncP-1	N/A	000174__JN106175_00001	–	–	–	–	–	–	–
Escherichia coli strain CV601 plasmid pTE_T100_4, complete sequence	51506	NZ_MW574943.1	IncP	IncP-1	N/A	000175__JQ004408_00022	–	–	–	–	–	–	–
Escherichia coli strain CV601 plasmid pWE_C_2, complete sequence	62944	NZ_MW574946.1	IncP	IncP-1	N/A	000177__AB237782_00014	–	–	–	–	–	–	–
Achromobacter sp. strain ANB-1 plasmid pDCA-1, complete sequence	87305	NZ_MW679657.1	IncP	IncP-1	N/A	000180__NC_006830_00001	–	–	–	–	–	–	–
Pseudomonas aeruginosa strain 175 plasmid pCHUAC-04_IMP, complete sequence	36923	NZ_MZ581331.1	IncP	N.D.	IncP-6	000169__CP016835_00012	–	+	–	–	–	–	–
Pseudomonas aeruginosa strain S810 plasmid pS810b, complete sequence	240265	NZ_OL468818.1	IncP,rep_cluster_1088	N.D.	IncP-7	000163__NC_011838_00078,000340__KU353730	–	–	–	–	+	–	–
Actinobacillus pleuropneumoniae strain AppJY plasmid pAPPJY, complete sequence	5119	NZ_OP122556.1	IncP	N.D.	N/A	000158__KX966395_00001	–	–	–	–	–	–	–
Escherichia coli strain LA130 plasmid pLAO62, complete sequence	51823	NZ_OP242281.1	IncP	IncP-1	N/A	000161__KX377410_00057	–	–	–	–	–	–	–
Escherichia coli strain LA172 plasmid pLAO80, complete sequence	54724	NZ_OP242290.1	IncP	IncP-1	N/A	000161__KX377410_00057	–	–	–	–	–	–	–
Salmonella enterica subsp. enterica serovar Rissen strain SA535 plasmid pSA535-CTX-M-27, complete sequence	62602	NZ_OP328419.1	IncP	IncP-1	N/A	000161__KX377410_00057	–	–	–	–	–	–	–
Klebsiella michiganensis strain KLO00015 plasmid pKLO00015_4, complete sequence	333303	NZ_OP378639.1	IncHI1B,IncP	IncHI1A(NDM-CIT),IncHI1B(pNDM-CIT)	N/A	JX182975,000164__NC_022344_00310	–	–	–	–	–	+	–
Pseudomonas aeruginosa strain PSA00476 plasmid pPSA00476_5, complete sequence	444369	NZ_OP378668.1	IncP,rep_cluster_1115	N.D.	N/A	000164__NC_022344_00310,000375__CP015879_00037	–	–	–	–	–	+	–
Pseudomonas fluorescens strain D4A-46 plasmid pD4A-46, complete sequence	150028	NZ_OP918264.1	IncP	N.D.	IncP-7	000163__NC_011838_00078	–	–	–	–	+	–	–
Glaesserella parasuis strain d76 plasmid pd76, complete sequence	5279	NZ_OQ325039.1	IncP	N.D.	N/A	000158__KX966395_00001	–	–	–	–	–	–	–
Glaesserella parasuis strain E77 plasmid dE77, complete sequence	5279	NZ_OQ325040.1	IncP	N.D.	N/A	000158__KX966395_00001	–	–	–	–	–	–	–
Glaesserella parasuis strain IV264 plasmid pIV264, complete sequence	5257	NZ_OQ325041.1	IncP	N.D.	N/A	000158__KX966395_00001	–	–	–	–	–	–	–
Glaesserella parasuis strain IV240 plasmid pIV240, complete sequence	5279	NZ_OQ325042.1	IncP	N.D.	N/A	000158__KX966395_00001	–	–	–	–	–	–	–
Actinobacillus indolicus strain IV86 plasmid pIV86, complete sequence	5257	NZ_OQ325044.1	IncP	N.D.	N/A	000158__KX966395_00001	–	–	–	–	–	–	–
Escherichia coli strain sJMP4003 plasmid pRK2013, complete sequence	51330	NZ_OQ536579.1	IncP,rep_cluster_2350	ColRNAI,IncP-1	N/A	000182__CP002151_00001,CP035723_00002	–	–	–	–	–	–	–
Escherichia coli str. K-12 substr. MG1655 strain K-12 plasmid R702, complete sequence	76587	NZ_OQ683451.1	IncP	IncP-1	N/A	000182__CP002151_00001	–	–	–	–	–	–	–
Escherichia coli strain 02B17CRGN002 plasmid p02B17002_C_KPC, complete sequence	36658	NZ_OQ821022.1	IncP	IncP-6	IncP-6	000172__KU578314_00001	–	–	+	–	–	–	–
Morganella morganii strain 02B17CRGN003 plasmid p02B17003_A_KPC, complete sequence	18512	NZ_OQ821023.1	IncP	IncP-6	IncP-6	000172__KU578314_00001	–	–	+	–	–	–	–
Enterobacter cloacae subsp. cloacae strain 03A17CRGN005 plasmid p03A17005_D_KPC, complete sequence	36674	NZ_OQ821024.1	IncP	IncP-6	IncP-6	000172__KU578314_00001	–	–	+	–	–	–	–
Enterobacter asburiae strain 11A1314CRGN010 plasmid p11A1314010_A_KPC, complete sequence	374668	NZ_OQ821061.1	IncHI1B,IncP	IncHI1A(NDM-CIT),IncHI1B(pNDM-CIT)	N/A	JX182975,000164__NC_022344_00310	–	–	–	–	–	+	–
Citrobacter freundii strain 31A19CPO009 plasmid p31A19009_B_KPC_KPC, complete sequence	68404	NZ_OQ821186.1	IncP	IncP-1	N/A	000177__AB237782_00014	–	–	–	–	–	–	–
Citrobacter freundii strain 31A20CPO001 plasmid p31A20001_F_KPC_KPC, complete sequence	71058	NZ_OQ821187.1	IncP	IncP-1	N/A	000177__AB237782_00014	–	–	–	–	–	–	–
Enterobacter kobei strain FL23 plasmid pEkFL23_IncU, complete sequence	31631	NZ_OR098884.1	IncP,IncU	IncP-6,IncU	IncP-6	000173__NC_007100_00053,000210__KF623109_00045	–	–	–	+	–	–	–
Bordetella pertussis plasmid pBP136Km, complete sequence	42389	NZ_OR146256.1	IncP	IncP-1	N/A	000177__AB237782_00014	–	–	–	–	–	–	–
Pseudomonas aeruginosa strain PA98zyfcau plasmid pCA98YufeZhao-cau, complete sequence	496601	NZ_OR283034.1	IncP,rep_cluster_1115	IncP-6	IncP-2,IncP-6	000164__NC_022344_00310,000375__CP015879_00037	–	–	–	–	–	+	+
Actinobacillus pleuropneumoniae strain B2176 plasmid pAp-floR, complete sequence	5588	NZ_OR824989.1	IncP	N.D.	N/A	000159__NC_003411_00007	–	–	–	–	–	–	–
Citrobacter freundii isolate 112 plasmid P2, complete sequence	38483	NZ_OW848790.1	IncP,IncU	IncP-6	IncP-6	000172__KU578314_00001,000210__KF623109_00045	–	–	+	–	–	–	–
Escherichia coli isolate 23 plasmid P3, complete sequence	39780	NZ_OW848983.1	IncP,IncU	IncP-6	IncP-6	000172__KU578314_00001,000210__KF623109_00045	–	–	+	–	–	–	–
Raoultella ornithinolytica isolate 0 plasmid P2, complete sequence	40356	NZ_OW849032.1	IncP,IncU	IncP-6	IncP-6	000172__KU578314_00001,000210__KF623109_00045	–	–	+	–	–	–	–
Citrobacter freundii isolate 8 plasmid P2, complete sequence	40203	NZ_OW849084.1	IncP,IncU	IncP-6	IncP-6	000172__KU578314_00001,000210__KF623109_00045	–	–	+	–	–	–	–
Escherichia coli isolate 162 plasmid P4, complete sequence	40408	NZ_OW849381.1	IncP,IncU	IncP-6	IncP-6	000172__KU578314_00001,000210__KF623109_00045	–	–	+	–	–	–	–
Citrobacter freundii isolate 22 plasmid P4, complete sequence	40836	NZ_OW967267.1	IncP,IncU	IncP-6	IncP-6	000172__KU578314_00001,000210__KF623109_00045	–	–	+	–	–	–	–
Citrobacter freundii isolate 22 plasmid P1, complete sequence	264758	NZ_OW969876.1	IncHI1B,IncP	IncHI1A(NDM-CIT),IncHI1B(pNDM-CIT)	N/A	JX182975,000164__NC_022344_00310	–	–	–	–	–	+	–
Citrobacter freundii isolate 22 plasmid P6, complete sequence	41032	NZ_OW969881.1	IncP,IncU	IncP-6	IncP-6	000172__KU578314_00001,000210__KF623109_00045	–	–	+	–	–	–	–
Citrobacter freundii isolate 0 plasmid P2, complete sequence	43157	NZ_OW969906.1	IncP,IncU	IncP-6	IncP-6	000172__KU578314_00001,000210__KF623109_00045	–	–	+	–	–	–	–
Klebsiella variicola isolate 0 plasmid P2, complete sequence	39199	NZ_OW969914.1	IncP,IncU	IncP-6	IncP-6	000172__KU578314_00001,000210__KF623109_00045	–	–	+	–	–	–	–
Neisseria gonorrhoeae isolate 632_2023 plasmid 2, complete sequence	5584	NZ_OZ004877.1	IncP	N.D.	N/A	000157__HM756641_00003	–	–	–	–	–	–	–
Uncultured bacterium plasmid pGX1, complete sequence	56762	OR771667.1	IncP	IncP-1	N/A	000175__JQ004408_00022	–	–	–	–	–	–	–
Enterobacter cloacae isolate 96 genome assembly, plasmid: P3	40289	OW848977.1	IncP,IncU	IncP-6	IncP-6	000172__KU578314_00001,000210__KF623109_00045	–	–	+	–	–	–	–
Klebsiella pneumoniae isolate 1961 genome assembly, plasmid: P4	40577	OW848999.1	IncP,IncU	IncP-6	IncP-6	000172__KU578314_00001,000210__KF623109_00045	–	–	+	–	–	–	–
Enterobacter cloacae isolate 96 genome assembly, plasmid: P2	40646	OW849079.1	IncP,IncU	IncP-6	IncP-6	000172__KU578314_00001,000210__KF623109_00045	–	–	+	–	–	–	–
Enterobacter cloacae isolate 515 genome assembly, plasmid: P2	40714	OW849094.1	IncP,IncU	IncP-6	IncP-6	000172__KU578314_00001,000210__KF623109_00045	–	–	+	–	–	–	–
Klebsiella oxytoca isolate 324 genome assembly, plasmid: P3	40441	OW849136.1	IncP,IncU	IncP-6	IncP-6	000172__KU578314_00001,000210__KF623109_00045	–	–	+	–	–	–	–
Enterobacter cloacae isolate 182 genome assembly, plasmid: P4	30363	OW849520.1	IncP	N.D.	IncP-6	000169__CP016835_00012	–	+	–	–	–	–	–
Klebsiella pneumoniae isolate 1961 genome assembly, plasmid: P3	40359	OW849539.1	IncP,IncU	IncP-6	IncP-6	000172__KU578314_00001,000210__KF623109_00045	–	–	+	–	–	–	–
Enterobacter cloacae isolate 182 genome assembly, plasmid: P4	35317	OW967367.1	IncP	N.D.	IncP-6	000169__CP016835_00012	–	+	–	–	–	–	–
Klebsiella pneumoniae isolate 11 genome assembly, plasmid: P2	107410	OW967598.1	IncL/M,IncP	IncL	N/A	JN626286,000164__NC_022344_00310	–	–	–	–	–	+	–
Klebsiella pneumoniae isolate 1961 genome assembly, plasmid: P2	40815	OW968195.1	IncP,IncU	IncP-6	IncP-6	000172__KU578314_00001,000210__KF623109_00045	–	–	+	–	–	–	–
Klebsiella pneumoniae isolate 1961 genome assembly, plasmid: P2	40509	OW968211.1	IncP,IncU	IncP-6	IncP-6	000172__KU578314_00001,000210__KF623109_00045	–	–	+	–	–	–	–
Klebsiella pneumoniae isolate 1961 genome assembly, plasmid: P4	40424	OW968248.1	IncP,IncU	IncP-6	IncP-6	000172__KU578314_00001,000210__KF623109_00045	–	–	+	–	–	–	–
Klebsiella pneumoniae isolate 1961 genome assembly, plasmid: P4	40730	OW968457.1	IncP,IncU	IncP-6	IncP-6	000172__KU578314_00001,000210__KF623109_00045	–	–	+	–	–	–	–
Enterobacter cloacae isolate 1383 genome assembly, plasmid: P2	40408	OW969726.1	IncP,IncU	IncP-6	IncP-6	000172__KU578314_00001,000210__KF623109_00045	–	–	+	–	–	–	–
Enterobacter cloacae isolate 96 genome assembly, plasmid: P3	39386	OW969787.1	IncP,IncU	IncP-6	IncP-6	000172__KU578314_00001,000210__KF623109_00045	–	–	+	–	–	–	–
Klebsiella pneumoniae isolate 1962 genome assembly, plasmid: P2	53718	OW969791.1	IncP	IncP-1	N/A	000161__KX377410_00057	–	–	–	–	–	–	–
Klebsiella pneumoniae isolate 1962 genome assembly, plasmid: P3	39797	OW969792.1	IncP,IncU	IncP-6	IncP-6	000172__KU578314_00001,000210__KF623109_00045	–	–	+	–	–	–	–
Klebsiella pneumoniae isolate 11 genome assembly, plasmid: P3	39182	OW969796.1	IncP,IncU	IncP-6	IncP-6	000172__KU578314_00001,000210__KF623109_00045	–	–	+	–	–	–	–
Klebsiella pneumoniae isolate 101 genome assembly, plasmid: P4	39216	OW969809.1	IncP,IncU	IncP-6	IncP-6	000172__KU578314_00001,000210__KF623109_00045	–	–	+	–	–	–	–
Klebsiella pneumoniae isolate 101 genome assembly, plasmid: P4	39199	OW969816.1	IncP,IncU	IncP-6	IncP-6	000172__KU578314_00001,000210__KF623109_00045	–	–	+	–	–	–	–
Klebsiella pneumoniae isolate 11 genome assembly, plasmid: P3	43808	OW969822.1	ColRNAI_rep_cluster_1987,IncP,IncU	Col440I,IncP-6	IncP-6	CP041116_00002,000172__KU578314_00001,000210__KF623109_00045	–	–	+	–	–	–	–
Klebsiella pneumoniae isolate 11 genome assembly, plasmid: P3	39182	OW969826.1	IncP,IncU	IncP-6	IncP-6	000172__KU578314_00001,000210__KF623109_00045	–	–	+	–	–	–	–
Klebsiella pneumoniae isolate 11 genome assembly, plasmid: P3	39216	OW969852.1	IncP,IncU	IncP-6	IncP-6	000172__KU578314_00001,000210__KF623109_00045	–	–	+	–	–	–	–
Klebsiella pneumoniae isolate 11 genome assembly, plasmid: P3	39199	OW969856.1	IncP,IncU	IncP-6	IncP-6	000172__KU578314_00001,000210__KF623109_00045	–	–	+	–	–	–	–
Klebsiella pneumoniae isolate 1961 genome assembly, plasmid: P3	40441	OW969860.1	IncP,IncU	IncP-6	IncP-6	000172__KU578314_00001,000210__KF623109_00045	–	–	+	–	–	–	–
Klebsiella pneumoniae isolate 11 genome assembly, plasmid: P3	39148	OW969864.1	IncP,IncU	IncP-6	IncP-6	000172__KU578314_00001,000210__KF623109_00045	–	–	+	–	–	–	–
Klebsiella pneumoniae isolate 11 genome assembly, plasmid: P3	39388	OW969903.1	IncP,IncU	IncP-6	IncP-6	000172__KU578314_00001,000210__KF623109_00045	–	–	+	–	–	–	–
Klebsiella pneumoniae isolate 1961 genome assembly, plasmid: P4	40441	OW970224.1	IncP,IncU	IncP-6	IncP-6	000172__KU578314_00001,000210__KF623109_00045	–	–	+	–	–	–	–
Klebsiella pneumoniae isolate 11 genome assembly, plasmid: P3	39114	OW970313.1	IncP,IncU	IncP-6	IncP-6	000172__KU578314_00001,000210__KF623109_00045	–	–	+	–	–	–	–
Serratia fonticola strain MIP2602 genome assembly, plasmid: MIP2602_p1	25589	OX460979.1	IncP	IncP-6	IncP-6	000173__NC_007100_00053	–	–	–	+	–	–	–
MAG: Erwinia sp. isolate ena-SAMPLE-TAB-12-06-2023-14:53:03:836-83565 genome assembly, plasmid: 2	134283	OZ024667.1	IncP	IncFII(pSFO)	N/A	000188__NC_013973_00002	–	–	–	–	–	–	–
*The metadata was obtained from the PLSDB website (https://ccb-microbe.cs.uni-saarland.de/plsdb2025).
**The true IncP-2 RIP gene was detected in this study based on repP-2A from the IncP-2 plasmid Rms139 (LC653116), using thresholds of >90% identity and >60% coverage.
